# Supplementary material for: Top-down modulation of sensory processing and mismatch in the mouse posterior parietal cortex
Source: Nat Commun. 2025 May 7;16:4240. doi: 10.1038/s41467-025-58002-2 (PMC12059120; doi:10.1038/s41467-025-58002-2)
Supplement: Supplementary file 4 — Source Data [file 41467_2025_58002_MOESM4_ESM.xlsx]

## Sheet: Figure 1
	Figure 1e						Figure 1f																	Figure 1g
	Whisker	Pairing	Matched	Mismatch			trial number	1	2	3	4	5	6	7	8	9	10	11	12	13	14			pairing selective			interleaved-matched selective
	0.0419809	0.0455814	0.0484014	0.0420147			neurons																	pre-stimulus			pre-stimulus
	0.0520476	0.0258314	0.0431708	0.0309085				0.091785	0.123875	-0.00250268	0.171947	0.197383	0.000973373	0.0438686	-0.0502387	0.0260825	0.0511741	0.0603028	-0.0409252	0.0584954	0.010483			pairing	matched		pairing	matched
	0.0796118	0.0274116	0.0412103	0.0291727				-0.0411595	0.0150954	0.0182691	0.144616	-0.024663	-0.0753741	0.0390172	0.209418	-0.0349751	0.0732418	-0.0298076	0.0316311	0.0428236	-0.0173675			0.00550808	0.00217987		-0.0631091	0.00111191
	0.0316746	0.100434	0.0429236	0.0431151				0.205732	0.178323	-0.0157657	0.0553081	-0.139352	0.0526267	-0.020736	0.0442435	-0.0133678	0.170619	-0.0568863	0.0629392	-0.00512663	0.0485087			0.00733469	-0.00425701		-0.0908216	0.00993076
	0.0343432	0.0597138	0.0490595	0.0430716				0.127297	0.117107	-0.0475597	-0.0188342	-0.0667942	0.00843055	-0.0205834	0.160978	-0.0558197	0.115436	0.056495	0.110445	-0.013274	0.129011			-0.0729436	0.00298788		0.0194647	-0.0162951
	0.0623133	0.0424567	0.0316872	0.0303962				0.138384	0.0498236	0.156905	-0.0502032	0.00805597	0.0384769	-0.0168584	0.140872	0.0572021	-0.0602436	0.163038	0.133483	0.0708994	-0.159486			-0.0961446	-0.0216087		-0.0411629	-0.0156758
	0.0376818	0.0122819	0.059788	0.0383265				0.0780239	0.0133778	0.0277543	0.0728289	0.0198357	0.0621545	-0.0523145	0.180017	-0.0245114	0.11964	0.0569056	-0.0124139	0.00183681	0.0412291			-0.0291851	0.00552805		-0.0033148	0.00256529
	0.0689919	0.0484365	0.0835479	0.0394073				-0.0185779	-0.0204415	0.055192	0.0772362	-0.0305698	0.182783	-0.10779	0.0667919	0.282986	0.0272828	-0.0188803	0.196212	-0.146862	0.262101			0.0074208	-0.000643032		-0.0142592	-0.000812961
	0.110001	0.0649315	0.0311039	0.0214987				0.0545334	0.056676	-0.0174917	0.0806631	0.0414145	0.140563	0.0400993	0.0825386	0.0121095	0.0268642	-0.0517975	0.050174	-0.0404031	0.0553916			-0.0568364	-0.0205951		-0.0492758	0.00840768
	0.0372774	0.0253252	0.0451675	0.0116235				-0.0058261	0.0319298	0.0366071	0.0702675	0.0112763	0.0234276	0.140712	-0.017398	-0.0257731	0.0361333	0.0401706	0.0681169	-0.0111936	-0.00176242			-0.00296657	0.00842972		-0.0961446	-0.0216087
	0.0441107	0.0443891	0.0458192	0.0172005				0.0465921	0.0644954	0.0848756	0.0383681	-0.0378979	-0.0248325	0.0793777	0.0345627	-0.0893564	0.0658941	-0.00848573	-0.0157792	0.0776675	-0.0342503			0.014377	-0.013258		-0.0347651	-0.0228762
	0.164584	0.0279406	0.067876	0.0209877				-0.0145822	0.115431	-0.0941678	0.0163627	0.101521	0.0398912	0.0443646	0.00290953	0.0321898	-0.102913	0.0544646	0.0658312	-0.060838	-0.0238215			-0.0194473	0.0142676		-0.0219825	-0.00352766
	0.0227406	0.0340376	0.0433571	0.0146248				0.0121426	0.044563	-0.0397325	0.166022	-0.0305399	0.0546968	-0.0239807	-0.0565357	0.00480217	0.0873191	0.0790122	0.0202901	-0.0616934	-0.0476087			-0.0040685	-0.00676413		-0.0764008	0.012057
	0.0615676	0.0146691	0.0400182	0.0152554				0.01793	-0.0123022	0.0696816	0.0963078	0.0618043	0.0401981	-0.0566986	0.0893147	0.127523	0.0742819	-0.0196875	-0.0356195	-0.0601543	0.0323453			0.0205253	-0.00758553		0.0239622	0.00974288
	0.0333825	0.0426879	0.0514472	0.0444972				-0.111277	0.0940888	-0.005794	0.113022	-0.0624011	0.138256	-0.0599353	-0.00411278	0.00673884	0.0341953	0.0393557	-0.00161572	-0.124031	-0.0412084			-0.0296276	-0.000698612		0.0074208	-0.000643032
	0.0818769	0.0530402	0.0234207	0.0257877				0.292731	0.0480071	0.117453	0.0143995	0.0187444	0.0628658	0.0167938	0.046555	0.117709	-0.0340571	0.0212329	0.042639	0.05845	-0.065689			-0.0775347	0.0117129		-0.036219	-0.00260094
	0.0784184	0.0583315	0.0255578	0.0321051				0.121168	0.0483478	-0.0436031	0.0708368	0.0242295	0.0758947	0.000794223	-0.00770126	-0.060034	-0.0310215	0.045953	-0.026773	0.127639	-0.0878832			-0.0271827	0.00836003		-0.094227	-0.002368
	0.00157054	0.0407135	0.0534102	0.0049374				-0.0641827	0.101437	0.00213801	0.116736	0.0640506	-0.0286535	0.158781	0.0142888	0.0256554	0.0484621	0.130434	-0.0118263	-0.040785	-0.0382568			-0.0232626	0.00440426		-0.0196609	0.00805375
	0.0430816	0.0469492	0.0416661	0.0365659				-0.0761699	-0.0181912	-0.0110008	-0.063389	-0.080383	0.045497	0.00660947	0.0917749	-0.0245234	0.0458018	0.00437273	0.0599285	0.0277575	-0.0255052			-0.0160134	0.0141375		0.0130533	0.0189287
	0.0277053	0.0374248	0.0953359	0.038595				-0.0419004	0.0407546	0.105851	0.170596	0.0164083	0.0710149	0.0641665	-0.0678402	0.116721	0.00534319	0.0583889	-0.16053	0.0133052	0.151295			-0.0202177	0.00512376		-0.0252579	0.0148484
	0.0644624	0.0253475	0.0276482	0.0568626				-0.0263247	0.0493898	0.146968	0.0472736	0.173957	0.0303945	-0.00625362	0.0705183	0.0122354	0.0369351	-0.143953	0.163925	-0.0511178	0.00599434			0.00737204	-0.0154703		0.00643787	-0.0123361
	0.0392017	0.0437971	0.0508952	0.0375356				0.0707148	-0.0229892	-0.00571199	0.0256976	0.14808	0.0973806	0.0488355	-0.057893	0.0881105	0.0871431	0.0724287	0.180202	0.163696	0.0350448			-0.0170564	0.00695652		-0.0295726	-0.0104184
	0.0505274	0.0357597	0.0562145	0.0350633				0.0548254	0.0540159	0.114927	-0.00192669	0.0861482	0.0461115	-0.0334918	0.282964	0.00617808	0.0410507	-0.209141	0.106711	-0.000251008	0.061302			-0.00512637	0.00112258		-0.0340266	0.0171195
	0.117212	0.0166951	0.0689496	0.0162521				0.0629792	-0.00815877	0.00292363	-0.0163294	0.031423	0.102011	-0.028162	0.145556	-0.120977	0.251001	-0.0246173	0.0822768	-0.0921221	0.0400947			0.00936459	0.00700813		0.014377	-0.013258
	0.0393235	0.0424125	0.0279422	0.0349826				-0.0541936	-0.0773365	0.0781204	-0.00539261	0.00984944	0.0374812	-0.0440154	0.285394	-0.0652827	-0.0363605	-0.0177863	0.0306023	-0.0334595	0.0163293			-0.0221042	-0.00411479		-0.0194473	0.0142676
	0.0782911	0.0522328	0.0376516	0.042973				0.0573647	0.044604	0.0464035	0.0380985	0.00214752	0.12911	0.0111295	0.0300222	-0.00629216	0.0363837	-0.0146189	-0.0156194	-0.0311701	0.0463887			-0.014626	0.00671178		-0.0421173	0.0103182
	0.0095411	0.0320468	0.0285692	0.013703				0.0937058	0.012795	0.0417381	-0.0983993	0.0302167	0.0658163	0.0662605	0.138869	0.0931574	0.00406364	0.0954833	0.0400853	-0.00936867	0.00177674			0.00778954	-0.0156177		-0.0237758	0.000231517
	0.0206812	0.0287823	0.0469817	0.0244081				-0.00538582	-0.0964551	0.0456437	-0.0755754	-0.0490181	-0.0371778	0.0787721	0.0336271	0.119937	-0.071482	0.0860081	0.0598888	-0.000714807	0.0917645			-0.0116282	0.0180394		-0.0384774	-0.00465037
	0.054104	0.0269548	0.0330326	-0.000276288				0.0292051	-0.0238846	-0.0101175	0.0158388	0.0456731	-0.0024791	0.0175613	0.0755898	0.040014	0.0267522	-0.0731197	0.295419	-0.0658009	-0.0282706			0.0356568	-0.0125469		0.0289623	-0.0101641
	0.0237597	0.0201512	0.0453076	0.0425097				-0.00191266	-0.0289951	-0.0561782	0.0164971	0.0509098	0.0508802	-0.106046	0.0453535	0.0797247	-0.020639	0.0931687	-0.0242415	-0.0529705	-0.0629185			-0.0124827	0.00590024		-0.035264	0.00828833
	0.0326381	0.0366399	0.0347293	0.0297703				0.0617385	0.0363367	-0.00795647	0.0410576	0.0329219	0.0157098	0.0275811	-0.00714484	0.0342804	0.028578	-0.00505956	0.196452	0.0792386	0.125996			-0.0515441	-0.000215266		-0.00595008	-0.00736535
	0.0974915	0.0370241	0.0438323	0.0464503				0.124324	-0.135686	0.0747634	0.0588031	0.177819	0.0150247	0.0601217	0.0212947	0.0795286	0.0118617	-0.100847	0.0225637	-0.0723544	0.133099			-0.0459508	0.0083347		-0.0258145	-0.00550092
	0.0699821	0.0327641	0.0564987	0.0309904				-0.0215215	0.0437112	0.0294225	-0.0147442	0.0542311	0.0432581	-0.0107916	0.285108	-0.0655581	0.125131	0.0603562	0.0383752	-0.0355114	0.108077			0.0470123	0.0138271		0.0368481	0.0195303
	0.0613017	0.0403407	0.0410796	0.0448142				0.0254095	-0.044418	0.0544854	0.0357482	-0.0134818	0.0645488	0.0413016	0.0367346	0.130498	-0.0951898	0.0488681	0.0523891	0.0192094	0.0170588			-0.0781789	0.00882205		0.000177303	-0.0165421
	0.0210687	0.0719831	0.0222311	0.0484589				0.106765	-0.0113396	0.156832	0.0487305	0.179691	0.119187	-0.0145881	0.123654	0.13054	0.0258515	0.00312483	-0.155491	-0.0639523	0.0892593			0.0256538	-0.00982449		0.0164994	-0.00189444
	0.0681047	0.0238762	0.052453	0.0150849				-0.0215337	-0.0417625	0.160354	0.0316623	0.10245	0.424666	-0.0739116	-0.0452605	0.023186	0.08826	0.00262149	0.0862409	-0.0418091	0.0914329			-0.0211245	-0.00691022		0.0140146	0.0339103
	0.016561	0.0352171	0.0660846	0.0159835				0.0229129	-0.0210231	0.0607497	0.0924067	0.0468105	0.0219953	-0.012506	0.0965781	-0.032481	0.0372985	-0.0282747	-0.0408182	-0.0498368	0.0228383			-0.0228424	0.0061293		-0.014626	0.00671178
	0.0573347	0.0238268	0.0295151	0.0312506				0.109031	0.111141	-0.0646558	0.00504026	0.0615722	0.0331878	0.00933712	-0.119227	0.0611033	-0.0247431	-0.0618695	0.0233561	0.0425404	-0.0230555			-0.0285359	0.0135295		-0.0420373	0.00406696
	0.0505544	0.0562499	0.0610652	0.0509758				-0.00985225	0.0313386	0.037137	0.0204143	0.0261521	-0.0198606	-0.0298541	0.0700669	0.0830635	-0.0192295	-0.0212009	0.0802942	0.055032	0.0296366			-0.0269944	0.0055832		0.00407926	-0.00837584
	0.0486529	0.0284512	0.0213764	0.0134841				-0.074831	0.0738311	0.124583	0.0702605	0.0647876	0.0281563	-0.0458019	0.379022	0.044602	0.0541669	0.117049	0.0528758	-0.0935202	0.0826526			-0.0130111	-0.00372552		0.0108625	0.0216628
	0.132112	0.0335671	0.0584384	0.0383802				0.0572398	0.0640479	0.0251398	-0.0127451	0.0140054	-0.0197012	-0.0216592	0.0855362	0.0596792	-0.0517087	-0.0861968	-0.0382401	0.0368875	0.0594749			0.00610222	0.00190206		-0.00653697	0.000453036
	0.067327	0.0531039	0.0290348	0.0230662				0.0772659	-0.0405754	0.0275978	0.0119158	0.141878	0.0128966	0.0949557	0.0691671	-0.00312981	-0.0653267	0.124999	-0.0425618	0.0212945	0.0476893			-0.00814168	0.0100725		-0.0379317	0.0115525
	0.0520993	0.0372229	0.0289643	0.029818				-0.0267091	0.0413054	-0.00306724	0.0235784	-0.00588184	-0.122984	0.0822618	0.0236232	0.0912289	0.0640003	0.0381453	0.0911421	-0.0146979	0.00532755			0.00539653	0.00375276		-0.0454456	0.00868672
	0.0291675	0.043588	0.063238	-0.0105207				0.045953	0.0113409	0.0633904	0.00834305	-0.0289982	0.0113961	0.108033	0.0424096	-0.00999041	0.0871423	0.0270232	0.0521799	0.121925	-0.0489487			0.0119289	-0.00435055		-0.0222522	-0.00816176
	0.0830557	0.0255103	0.0459475	0.0414621				-0.112302	-0.0918176	-0.0254217	-0.0011322	-0.0379373	-0.0542299	-0.0731267	0.0457349	0.0195085	-0.0333207	-0.0743386	0.0958492	0.0503771	0.180403			-0.0348711	0.00665328		-0.0209752	-0.00103515
	0.14381	0.0210876	0.0575289	0.0386582				0.0986073	0.100589	0.0430964	-0.0860648	0.0123403	0.00239729	-0.029176	0.0561955	-0.0337835	0.0754246	0.110964	0.0753762	0.0943706	0.0998714			0.0257626	-0.0201518		0.0108826	0.0061036
	0.0809871	0.0242891	0.0253209	0.0248291				-0.0121088	0.116399	-0.00225562	0.25357	-0.0176638	0.131656	-0.00790129	-0.141475	-0.0487313	0.0317634	-0.104384	0.140209	0.0681339	0.134003			0.00119432	-0.00961003		-0.00905154	0.0206499
	0.0368906	0.0446834	0.0452277	0.00806886				0.0738785	0.0885084	-0.0392555	-0.0450029	-0.170982	0.111387	0.0852733	0.0134466	0.0776949	0.0345466	0.0665437	0.0665213	-0.0426866	0.027734			0.0451257	0.0297249		-0.0197273	0.0246389
	0.0229757	0.0616235	0.022468	0.0486659				0.0126548	-0.00578424	-0.083461	-0.0293467	-0.0442496	0.00416453	-0.0831233	0.0858434	0.0236201	0.0456224	-0.0148534	0.045287	0.0794589	0.0771311			0.00852248	-0.0128342		-0.0413421	-0.000506989
	0.0463158	0.039106	0.0243368	0.104501				0.0313381	-0.000362227	0.0833042	0.168868	0.0217354	0.273123	0.112001	-0.179477	0.142849	0.0698406	-0.117839	0.0121055	-0.00820697	0.0720415			-0.015755	-0.00740475		-0.0204344	5.23451644129092e-05
	0.0594833	0.00678826	0.0312689	0.0239423				0.536747	0.174819	0.0320115	0.464413	0.138613	0.0504381	-0.036546	-0.000837387	0.0711828	0.0480506	-0.0277495	-0.0719459	0.188791	-0.104976			0.109442	-0.01475		0.0250631	0.019035
	-0.00939477	0.0230836	0.010038	0.0385441				-0.121324	0.11844	-0.00775218	0.0265997	-0.00446464	0.0765545	-0.0219376	0.054093	0.0807906	0.011338	-0.0330024	-0.0147315	0.134298	0.0362905			0.0169255	-0.00583501		-0.0162734	-0.00403023
	0.0331163	0.0217877	0.0240122	0.00165614				0.219089	0.0270277	0.0516092	0.0667246	-0.0869555	0.0620099	0.0608058	-0.142221	-0.0801215	0.0486088	0.0188255	0.156355	0.013402	0.124458			-0.0188751	0.0121924		0.000990413	-0.00940612
	0.0445349	0.0739154	0.0128768	0.0235501				-0.0642012	0.0832148	0.0702539	-0.0233572	0.0270062	0.0444278	0.0224189	0.015593	-0.0155569	-0.0144038	-0.160675	0.0530684	0.119894	-0.134497			0.027811	-0.00345108		0.0451257	0.0297249
	0.0622445	0.0270494	0.0198713	0.115923				-0.00336601	0.0986449	0.01576	-0.0181367	-0.00987749	0.0353559	-0.0569367	0.117105	-0.000516484	0.0334672	0.0169794	-0.0164593	0.0162595	0.101423			0.0706506	-0.000401316		0.0111716	-0.00374795
	0.057416	0.0331119	0.00835473	0.0185459				-0.145778	0.269445	0.195055	0.0022292	0.246279	-0.00484322	-0.0176502	-0.0548976	0.241787	0.013471	0.0238108	0.0384699	-0.216095	1.03164421220220			-0.00901328	0.00663336		0.0682615	-0.00456298
	0.00302754	0.0397348	0.0161053	0.00464981				-0.0184674	0.0943574	-0.0145816	-0.0103813	0.0509198	0.0679068	-0.0196776	-0.0579173	0.144134	0.0868228	0.05816	-0.0517271	-0.00728185	-0.0626238			0.0355114	-0.0140741		-0.0241229	-0.00033291
	0.0556907	0.0673519	0.0269891	0.0293654				0.016571	0.0529173	0.0851475	-0.0347887	-0.0442567	-0.117186	-0.031621	-0.0588864	0.119055	0.0642491	-0.0513041	0.0606851	0.0379325	-0.0334176			-0.0256206	-0.00445221		0.0783457	0.0102743
	0.0691211	0.0360317	0.00922271	0.0377459				0.0184709	-0.114304	0.0127855	0.0750544	0.0280928	0.039387	0.071713	-0.00192479	0.028887	0.0317175	0.168828	0.0195975	0.047615	-0.0148049			0.0302506	-0.00972177		0.0287927	0.0102549
	0.0326095	0.0366313	0.0181994	0.030258				-0.0741202	-0.0112154	0.0929425	0.0838599	0.0163924	0.169321	0.0501156	-0.0331361	0.0758133	0.116879	0.0372066	0.0373254	-0.0508136	0.0178728			0.0250179	0.00417013		-0.0173961	0.00993088
	0.0374015	0.0381637	0.0209511	0.0199576				0.146219	0.0123368	0.0318041	0.0996129	-0.0648143	0.136711	0.0909688	-0.0573075	-0.0765537	0.02182	-0.0436311	-0.0176403	0.035851	0.108235			-0.0350959	-0.00478367		0.0228917	-0.000857645
	0.0519405	0.0328973	0.0488707	0.0643271				-0.0677213	-0.057894	-0.0690131	0.0883532	0.0464806	0.12263	0.0665682	-0.0958211	0.0172591	0.00120669	-0.00117588	0.12751	0.0990279	0.00199684			0.0340095	0.0105102		0.0212077	-0.0113267
	0.0876422	0.0563979	0.00756417	0.0248128				0.113035	0.16987	0.0130398	0.0903877	0.0342449	0.157777	0.109506	0.035004	0.123664	-0.0221103	0.197403	0.00605755	0.0158048	-0.143104			0.0189143	0.000904601		0.027811	-0.00345108
	0.0676114	0.0251534	0.0342189	0.0105839				0.136175	-0.00524385	0.0736371	-0.0463044	0.10077	0.0353495	0.0519455	-0.0263025	0.0222961	0.0821865	-0.00562266	-0.00697952	0.0190238	0.0518767			-0.00364555	0.0109538		0.0706506	-0.000401316
	0.041278	0.046464	0.0131399	0.0208337				-0.0114855	0.0108846	0.0759306	0.0435616	-0.0268336	0.0382366	0.0343486	0.141321	0.0205482	0.0032494	0.116776	-0.0589155	-0.0652449	-0.0470901			0.0497152	-0.0131642		0.0384793	0.0131049
	0.027939	0.0550277	0.0134628	0.0405967				0.0423352	0.0416739	0.00369772	0.0451785	-0.0678328	0.0741452	0.0394191	0.0132383	0.0193781	0.0771749	-0.112972	0.0984651	0.0486359	-0.0510961			-0.0144097	0.00308541		-0.00901328	0.00663336
	0.0471434	0.0825355	0.00844234	0.0255605				0.415356	-0.0780578	0.41564	0.0614744	0.00540476	-0.0682697	-0.0134064	0.0513912	-0.0470142	0.056893	0.0776817	-0.102346	-0.101208	-0.0421769			0.0443112	0.0135368		0.0214125	-0.0135785
	0.0444249	0.0474369	0.0238469	-0.0528117				0.108338	0.0397124	0.0745173	-0.0927525	0.0155835	0.111367	0.0933519	-0.113375	-0.0117893	0.0703633	-0.0688139	0.0810882	0.0604675	0.103322			-0.0345375	0.0158774		-0.0256206	-0.00445221
	0.0762055	0.00621507	0.0148541	0.0428522				0.0344049	0.134283	0.0293599	-0.146603	0.00188517	0.0282185	0.0890158	0.0113643	-0.329558	-0.0466339	-0.126405	-0.12751	-0.124279	-0.0686132			0.0275438	0.00731022		0.01744	0.00741055
	0.0415873	0.0648363	0.0105095	0.0308478				0.0256771	-0.0235499	0.0938673	-0.0374124	0.11082	0.228571	0.304881	0.172867	0.0938629	-0.0243145	-0.105732	-0.110379	-0.145962	0.0264143			0.0169301	0.0144594		-0.0208839	-0.00231836
	0.0432257	0.0439256	0.0104143					0.0286256	-0.0136518	0.00867772	-0.0224037	0.152108	0.0352568	0.0646891	0.133923	-0.0669582	-0.0115268	0.134362	0.050545	0.0678672	0.0315705			-0.0268617	0.0110672		0.0528321	0.00718838
	0.0579857	0.000246716	0.0169076																					-0.00841581	0.00939186		0.0410888	0.00370536
	0.0578295	0.0329183	0.0113178																					0.019745	0.0140675		-0.00517064	0.00746116
	0.0391603	0.0274524	0.0223499																					0.0118745	0.00260108		0.0295002	0.0232729
	0.0201947	0.0304698	0.0234547																					0.000107348	-0.0151099		-0.0183699	0.015448
	0.0650867	0.0136062	0.0134647																					-0.0322259	0.00648128		-0.0664967	0.0132199
	0.0498575	0.0620367	0.0211864																					-0.00346081	-0.0127557		-0.0243132	0.0023582
	0.0642271	0.0294018	0.0074442																					-0.0217841	0.00220982		0.0168197	0.00231505
	0.0532268	0.0398011	0.00738071																					0.0104361	0.00369964		-0.00286821	0.000537436
	0.0636279	0.0609187	0.00746036																					0.00671435	-0.00442661		-0.0421934	-0.00468001
	0.0380902	0.0272191	0.0234304																					0.024788	-0.00557093		-0.0330044	0.000125155
	0.0325744	0.101746	-0.0164801																					-0.031609	-0.0118132		-0.0377886	-0.00818763
	0.0487167	0.048138	0.0318319																					-0.0121945	0.00419165		0.0340095	0.0105102
	0.0118741	0.0711866	0.0140813																					-0.0311028	-0.00124231		-0.00295486	-0.00886405
	0.047236	0.0179342	0.0143829																					0.00256791	-0.00165286		0.000846065	0.0182881
	0.0304041	0.0379385	0.0296526																					0.0276331	0.00303114		-0.0395178	0.00981472
	0.0362586	0.0291533	0.0229036																					0.0114862	-0.0149		-0.0383373	0.00735301
	0.0336082	0.0542557	0.0244432																					-0.00948426	-0.00897078		0.00180089	0.0110069
	0.0540838	0.0579631	0.0123741																					-0.0350814	0.0099037		-0.0246035	-0.000324662
	0.0379217	0.0169402	0.0154412																					0.014444	0.00518761		0.024051	0.00656251
	0.0624848	0.0215961	0.0223219																					0.00945858	0.00450944		0.0327064	0.0138057
	0.056053	0.0590814	0.0186353																					0.000220953	-0.00528194		-0.00976456	-0.00499948
	0.0577005	0.0310722	0.0119499																					-0.0317799	0.0238381		0.0189143	0.000904601
	0.0198215	0.0256966	0.0285373																					-0.0014991	-9.61673620167719e-05		0.0454875	-0.00588808
	0.0417492	0.0165418	0.0159523																					-0.0238924	-0.00636768		-0.0129591	-0.0068538
	0.024602	0.0202783	0.0301505																					0.0362352	-0.00336435		-0.0462447	-0.000143774
	0.0249151	0.00436278	0.0426298																					0.0285058	-0.00938903		0.0229821	0.0215912
	0.071119	0.0408052	0.00225815																					0.00849643	0.0131447		-0.0664186	0.00117196
	0.0430853	0.0445495	0.0240457																					0.0268893	-0.00355985		-0.00370713	0.013617
	0.00513233	0.100233	0.00853139																					-0.0559621	0.0108082		-0.00603966	-0.00941085
	0.0317755	-0.0650224	0.0233339																					0.00770968	0.00667425		0.0231771	-0.00777979
	0.0661163	0.103387	0.0271011																					-0.0102699	-0.0195036		0.0275438	0.00731022
	0.0312482	0.131835	0.0111781																					-0.0420132	-0.0055329		0.0071222	0.0121607
	0.112658	0.103757	0.0162571																					-0.0616981	-0.00459754		0.0280831	0.000678724
	0.0346106	0.0519654	0.0197308																					-0.0194754	0.00999053		-0.00385754	-0.00309494
	0.0217633	0.0327682	0.00668838																					0.02867	-0.021923		0.00636329	0.0177003
	0.0252413	0.028367	0.00492186																					0.0321264	0.00178373		0.0202393	0.0046179
	0.0771403	0.0413903	0.0176011																					-0.0110739	0.0104645		0.0135347	0.00399838
	0.0287759	0.0668556	0.0161236																					-0.019309	-0.00179326		0.00666352	0.00591092
	0.0233198	0.0809608	0.0105721																					-0.00588094	-0.0461548		0.0169301	0.0144594
	0.0370254	0.0323425	0.0400018																					-0.0685218	-0.0181494		0.0118003	0.00934692
	0.0320301	0.0516716	0.0300026																					-0.0759599	-0.00261498		0.0179237	0.0203689
	-0.00828866	0.0617576	0.0360954																					-0.00711517	-0.0242654		-0.111721	7.13030062027137e-05
	0.0145441	0.0433029	0.0137751																					0.00568075	-0.00252548		-0.001542	0.0121865
	0.00825089	0.0178482	0.0152689																					-0.0560919	0.00370178		0.00794582	0.00528781
	0.0287127	0.0540599	0.0160661																					-0.00811942	-0.00271065		0.027233	-0.00449316
	0.05101	0.0150761	0.0239916																					0.0241198	-0.0133569		-0.0636453	-0.00698553
	0.0576555	0.0470382	0.011099																					0.0287453	0.00517971		0.0222008	0.0172228
	0.0581229	0.0756719	0.0148844																					0.00724628	-0.00476532		0.00562415	0.00659372
	0.0351991	0.0543374	0.019591																					0.0135098	-0.0331792		0.00913621	0.0181156
	0.0431364	0.0267793	0.00869847																					0.0185365	-0.0235647		-0.0512115	0.00031709
	0.0264784	0.0730784	0.0201361																					-0.0261174	0.0313697		-0.0321934	0.00842656
	0.05104	0.0696958	0.0160954																					-0.031894	-0.0185283		0.033415	0.0133977
	0.0322685	0.0264825	0.0170674																					-0.0439073	0.0121549		0.00778513	0.0286919
	0.0406956	0.0421483	0.0143644																					-0.0304693	-0.00990328		0.0166951	-0.00160363
	0.0462186	0.0204434	0.0110319																					0.0180019	-0.000963298		-0.0131206	0.000698038
	0.0707353	0.0662037	0.0072491																					0.0147272	-0.0130684		0.00485936	0.00642337
	0.080454	0.0384051	0.0168239																					-0.0170604	0.0044312		0.0226212	0.00305686
	0.0291749	0.0116295	0.0284814																					0.0195184	0.00338047		0.0459907	0.00884587
	0.0871689	0.0401256	0.0107585																					-0.0445315	0.00536761		-0.0125511	-0.0113651
	0.0613574	0.0163174	0.0191888																					0.00248093	0.00335556		0.00219358	-0.00290188
	0.0272042	0.0139009	0.0288913																					-0.0483195	0.00892992		-0.00240139	0.00521466
	0.0247815	0.0527209	-0.023104																					0.0291537	-0.002148		-0.0167916	-0.00593995
	0.0199961	0.20438	0.0176569																					0.00195416	0.0155426		0.00155159	0.00363668
	0.0547959	0.10764	0.0133204																					-0.0150006	-0.012733		-0.0239659	0.0125804
	0.0533564	0.10619	0.030433																					0.102406	-0.00437039		0.00044141	0.0219522
	0.033225	0.0623044	-0.0254323																					0.0451201	0.00933392		0.0259813	0.0133403
	0.0118356	0.143125	0.0140525																					0.0102144	-0.0117107		-0.000635412	-0.00782441
	0.0330856	0.21175	0.0154783																					0.0176082	0.0390678		0.047575	-0.00394375
	0.0432045	0.059827	0.0106477																					0.127413	-0.00872533		0.0238057	0.0200686
	0.011513	0.0953348	0.0202794																					0.0821748	0.00238483		0.0296802	0.00918662
	0.0341991	0.0460137	0.0133217																					0.0391232	0.0132419		-0.0255061	-0.0241214
	0.0439105	0.0535484	0.015297																					0.0209175	-0.00383695		-0.00346081	-0.0127557
	0.0388079	0.101798	0.00933172																					-0.0263437	0.0334664		0.050867	-0.00733635
	0.0464479	0.0971689	0.0258145																					0.0435366	-0.00276795		-0.0384748	0.00909807
	0.037145	0.0335856	0.00701915																					0.0423656	0.0143661		0.0104361	0.00369964
	0.0179101	0.0326273	0.0280352																					0.0104824	0.00116212		0.00287623	-0.00352281
	0.00766857	0.0173602	-0.020952																					0.0203371	0.0234945		0.00958753	-0.00514066
	0.0336165	0.0437782	0.0311815																					-0.0164747	-0.00574789		0.052625	-0.00720514
	0.044263	0.0517199	0.0189693																					-0.0159209	-0.028831		-0.000396398	-0.00118279
	0.0269267	0.00114557	0.0121125																					-0.04154	0.00513096		-0.0106815	0.00739352
	0.0508026	0.0880366	0.0145494																					-0.0324141	0.00156447		-0.0250238	0.00189807
	0.0437567	0.0453725	0.0230786																					0.0349411	-0.00644546		-0.0120166	-0.0063326
	0.0200951	0.0223229	0.0141861																					0.00424867	0.0123696		-0.0121945	0.00419165
	0.0225048		0.0133849																					0.043252	0.00655222		0.0270248	-0.00890425
	0.0291001		0.021241																					-0.0853025	0.0182751		-0.024891	-0.00398498
	0.00916912		0.0242011																								-0.0496253	0.0168784
	0.0215252		0.0250515																								0.0276331	0.00303114
	0.00127645		0.0151228																								-0.0127242	0.00388813
	0.0261165		0.0131566																								-0.0228047	0.00616027
	0.0197155		0.0154061																								0.0142831	-0.0197435
	0.0301792		0.0125537																								0.00545887	-0.00926849
	0.0239338		0.0242397																								0.0120115	0.013384
	0.0487146		0.0119457																								0.0264998	-0.0153688
	0.0213367		0.0215909																								-0.0234032	0.00906878
	0.0352566		0.00708517																								-0.00536617	0.00752506
	0.0205099		0.0149336																								0.0149206	0.00842303
	0.00988276		0.0161562																								0.00849643	0.0131447
	0.0343225		0.0789948																								-0.00688574	-0.00393011
	0.0203282		0.0450938																								-0.0263295	0.00276144
	0.0287035		0.0675593																								-0.0102699	-0.0195036
	0.0120429		0.0504104																								-0.0616981	-0.00459754
	0.0138249		0.164768																								-0.0194754	0.00999053
	0.02639		0.0175027																								0.0321264	0.00178373
	0.0103459		0.0217915																								-0.0381091	0.10213
	0.0170107		-0.0205616																								-0.0687167	0.0215392
	0.0394605		0.0226765																								0.0053925	0.0031789
	0.0386435		0.0613385																								-0.0568532	0.00840036
	0.0245389		0.0231695																								-0.0522795	0.00675758
	0.0377485		0.104601																								-0.0685218	-0.0181494
	0.0255064		0.0086345																								0.0193472	-0.0116232
	0.0240855		-0.00454899																								-0.0263286	0.0681179
	0.0205436		-0.0349201																								-0.0417687	0.01459
	0.00838943		0.118032																								-0.0759599	-0.00261498
	0.0159925		0.00921481																								0.0492722	0.0207153
	0.0219141		0.0123689																								0.0717851	0.0311038
	0.0338008		-0.0388595																								-0.00711517	-0.0242654
	0.0222685		-0.0365484																								0.00568075	-0.00252548
	0.0318392		0.0036053																								0.0282971	0.0131068
	0.0255563		0.0165548																								0.0253397	0.000872749
	0.0287547		-0.0413178																								0.0141189	-0.0201045
	0.0296622		-0.0353014																								-0.0263478	-5.08963032084392e-05
	0.0329049		-0.0425367																								0.0708825	-0.00591709
	0.0208646		0.0703718																								0.00728906	0.00923391
	0.0277373		0.00149752																								0.0494714	0.000280424
	0.0399292		-0.00321554																								0.0426252	0.0366561
	0.0313204		0.017322																								0.0436162	-0.0162673
	0.0355524		0.0164955																								-0.0807743	0.00978088
	0.0352768		0.0358096																								0.0581999	0.00894104
	0.0487779		0.0126376																								0.0131362	0.00316608
	0.0408236		0.0291864																								-0.0304693	-0.00990328
	0.0197957		0.0266233																								0.00518859	-0.0179641
	0.0236056		0.0403721																								0.0168207	0.00354658
	0.00169779		0.0199404																								-0.0383652	0.00393005
	0.0513149		0.0148751																								0.0180019	-0.000963298
	0.0423136		0.0123387																								0.0330679	0.0256183
	0.00286094		0.0183819																								0.0147272	-0.0130684
	0.0388417		0.0189485																								-0.00296976	0.00776469
	0.0156325		0.00238739																								-0.0170604	0.0044312
	0.0434289		-0.0139504																								0.0195184	0.00338047
	0.0322563		0.0189029																								-0.00952585	0.00645613
	0.0474561		0.0168377																								-0.0165759	-0.00133391
	0.040372		0.00955261																								-0.0198563	-0.00657791
	0.0417614		0.0645143																								0.0291537	-0.002148
	0.0324958		0.0515133																								0.0136467	-0.00600867
	0.027468		0.0115435																								0.00195416	0.0155426
	0.0424743		0.00346925																								-0.0121101	0.0114166
	0.0536141		0.0103694																								-0.0351002	0.00354283
	0.0410976		0.00986707																								0.0388921	-0.0113678
	0.0116585		0.0272425																								-0.00988348	-0.00945329
	0.0391275		0.00746116																								-0.0182143	-0.00818986
	0.0484315		0.00970303																								-0.00393008	0.0015764
	0.0490499		-0.0147435																								0.00822653	0.0281905
	0.048746		0.0239064																								-0.0187574	-0.00651709
	0.0543655		0.0135318																								-0.0341264	-0.0156604
	0.0236967		0.0976702																								-0.0179439	0.00060997
	0.032162		0.125678																								0.00964156	0.00528394
	0.0174464		0.0457566																								0.0102144	-0.0117107
	0.00306352		0.0219954																								0.0821748	0.00238483
	0.0404537		0.0121543																								0.0438591	0.00391592
	0.0375674		0.0666385																								0.0218873	0.00107863
	0.030849		0.0951709																								-0.00192198	-0.025167
	0.0217837		0.0196961																								0.0391232	0.0132419
	0.0198569		0.0571585																								0.0209175	-0.00383695
	0.0181609		0.016236																								-0.0464328	-0.0282877
	0.0272434		0.0274826																								0.0160439	-0.0117032
	0.0150711		0.0157117																								0.00847652	0.0066174
	0.0394023		0.0505486																								-0.0205258	-0.0116743
	0.00499447		0.0669138																								-0.0415931	0.0117835
	0.0261613		0.0283929																								0.228521	0.0148769
	0.018235		0.0116893																								-0.0764373	-0.00155492
	0.0189298		0.0574782																								-0.0614437	0.000128931
	0.0302987		0.0470803																								0.0145515	0.0117645
	0.0281431		0.0165257																								-0.0263437	0.0334664
	0.0115877		0.0464014																								0.0435366	-0.00276795
	0.0362286		0.0158913																								-0.0146325	0.003806
	0.0334358		0.0311891																								0.0104824	0.00116212
	0.0420469		0.0350902																								0.0330719	-0.0222016
	0.00877183		-0.00454512																								0.0344207	0.00560281
	0.0270158		0.0393537																								-0.0492018	0.0106849
	0.00671072		0.0183353																								0.0203371	0.0234945
	0.0228829		0.0616928																								0.0749502	-0.0124934
	0.0503187		-0.0194791																								0.0202582	0.00484513
	-0.0533668		0.0460241																								0.0365663	-0.0123745
	0.0148793		0.00778353																								0.0621333	0.0164546
	0.0526197		0.0477647																								-0.0124312	0.000951432
	0.11418		0.00948287																								-0.0475074	0.00619638
	0.00351301		0.00565316																								0.0664976	-0.00702573
	0.0594329		0.0114086																								-0.0223785	-0.0126651
	0.0234638		0.0315687																								-0.044814	-0.00437435
	-0.0423194		-0.00944787																								0.0157975	0.0170381
	0.0438915		0.0341612																								-0.0164951	-0.013225
	0.030687		0.00186592																								0.0645549	0.00141328
	0.00514424		0.0241396																								0.0636351	0.00961669
	0.0684914		0.0482454																								-0.00370956	-0.0317973
	0.0346331		0.0755713																								0.0339637	-0.0120863
	0.0352449		0.0178803																								-0.0159209	-0.028831
	-0.0219413		0.051846																								-0.04154	0.00513096
	0.028661		0.0362672																								-0.0400033	-0.0210108
	0.0342047		0.0169157																								0.0479398	0.0230601
	0.00792781		0.0342018																								-0.0664732	-0.00766015
	0.00461325		0.028626																								-0.0118464	-0.00339499
	0.00963963		0.0280003																								0.00424867	0.0123696
	0.0207238		0.0205224																								0.0330036	0.0184849
	0.0205631		0.00535038																								-0.0321385	-0.00994675
	0.022308		0.0144531																								-0.0405785	0.00404206
	0.0313188		0.0236833																								-0.0267164	-0.00848968
	0.0256167																										-0.00317817	-0.025184
	0.0256357																										0.0505657	-0.00344608
	0.0436124
	0.0151902
	0.0172646
	0.0126763
	0.0248926
	0.0382579
	0.0233733
	0.00983053
	0.0126581
	0.00552965
	0.0206273
	0.0243243
	0.0352062
	0.0399849
	0.0129578
	0.0271643
	0.0306528
	0.0415481
	0.0548571
	0.049377
	0.00796381
	0.0369634
	0.0131348
	0.0431613
	0.0410872
	0.0100221
	0.00686339
	0.0355818
	-0.00014677
	0.0350787
	0.0358339
	0.0615647
	0.0452546
	0.00605903
	0.0322207
	0.0474069
	0.0399962
	0.0251963
	0.0309625
	0.0258129
	0.0409974
	0.0873678
	-0.0023271
	0.0205734
	0.0285476
	0.03746
	0.0221669
	0.0281889
	0.0270228
	0.0377721

## Sheet: Figure 2
	Figure 2b						Figure 2d						Figure 2g
	pre-stimulus			post-stimulus			pre-stimulus			post-stimulus			omission	matched		decreased	matched		increased	matched
	0s	1s		0s	1s		0s	1s		0s	1s
	0.00111191	0.00564448		0.0484014	0.00336481		-0.0035555	0.0173929		0.0210043	0.00216842		0.0232363	0.0347672		0.0154897	0.0352406		0.015757	0.00706741
	0.00993076	0.0115401		0.0431708	0.0204012		0.052675	0.00151757		0.0420147	0.0175482		0.0286199	0.0723456		0.012401	0.0629971		0.0172589	0.0334705
	-0.0162951	0.0245223		0.0412103	0.0376156		0.0427289	-0.00282088		0.0332532	0.0100252		0.0288654	0.0356886		0.0175093	0.0180002		0.0274561	0.0264647
	-0.0156758	0.023686		0.0429236	0.0133943		-0.00998267	-0.0553842		0.0309085	-0.0496716		0.0230846	0.0159739		0.0152096	0.0225848		0.0635043	0.0235217
	0.00256529	0.0128539		0.0490595	0.0416829		-0.00734327	0.0579935		0.0291727	0.0184298		0.00830668	0.0275554		0.00584379	0.00719972		0.0300386	0.0205242
	-0.000812961	-0.00869838		0.0316872	0.0498631		0.00877086	0.00542748		0.0431151	0.0332532		0.00655816	0.00363098		0.0188741	0.0195984		0.0617956	0.0149505
	0.00840768	0.0180607		0.059788	0.00663428		0.0404468	0.0601539		0.0430716	0.0108002		0.0289355	0.00957045		0.0071873	0.0267068		0.0457234	0.0377799
	-0.0216087	0.00124811		0.0835479	0.00734079		0.00321599	0.0058206		0.0258113	0.0437047		0.0150933	0.0309946		0.0302311	0.0149049		0.0355373	0.0260092
	-0.0228762	-0.00500886		0.0311039	-0.00196933		0.0112661	0.00934492		0.0358782	0.026997		0.0265982	0.0257785		0.0225234	0.0391681		0.0186682	0.0097403
	-0.00352766	0.0226489		0.0451675	0.0285026		0.0218931	0.0187345		0.0383265	0.0533408		0.0545093	0.0238316		0.0281344	0.0350589		0.0172814	0.0242715
	0.012057	0.00373605		0.0458192	-0.0278556		-0.0135238	0.00802095		0.0394073	0.0119584		0.0150157	0.0177089		0.0164118	0.0169601		0.0354868	0.0334628
	0.00974288	0.0223786		0.067876	0.0282896		0.0336704	0.0076247		0.0214987	0.0309654		0.055216	0.0213932		0.0426218	0.0139078		0.0152117	0.0241338
	-0.000643032	0.000204417		0.0433571	0.0136559		0.0257557	0.0194879		0.0376245	0.0342211		0.0228804	0.024027		0.0560371	0.0293678		0.0378986	0.0406829
	-0.00260094	0.0177557		0.0400182	0.0126755		0.016968	0.0145103		0.0116235	0.00126437		0.0203739	0.0237056		0.015607	0.0227582		0.0255246	0.00300545
	-0.002368	0.0266638		0.0514472	0.0102302		0.0476597	0.0349444		0.0172005	0.0600821		0.0428571	0.0128237		0.0125341	0.02353		0.0652091	0.0182708
	0.00805375	-0.00374287		0.0234207	-0.0253159		-0.0162468	0.0728363		0.0152554	0.0387867		0.0189672	0.0187235		0.0185259	0.0425887		0.0455631	0.0146572
	0.0189287	0.017774		0.0255578	0.0446656		-0.0066941	0.00829088		0.0444972	0.0392769		0.0341243	0.0174155		0.0149718	0.0305549		0.0108177	0.0256469
	0.0148484	-0.0015988		0.0534102	-0.000747676		0.0281203	0.0475866		0.0257877	0.0532022		0.0108808	0.0190983		0.048474	0.022853		0.0326933	0.00267767
	-0.0123361	0.0183765		0.0416661	0.0354149		-0.0135331	-0.0205106		0.0321051	0.0291971		0.0516945	0.0159649		0.017174	0.0219847		0.0340327	0.0279515
	-0.0104184	0.00104729		0.0953359	0.0641095		-0.00756972	0.0674088		0.0049374	0.0517182		0.0283552	0.00811766		0.0529916	0.0207436		0.0417983	0.0132192
	0.0171195	-0.0186485		0.0276482	-0.0025047		-0.022826	-0.023413		0.0292606	0.0300134		0.0402429	0.0262978		0.0374048	0.0136494		-0.0240976	0.0643676
	-0.013258	0.0211334		0.0508952	0.0248324		0.0283166	-0.00801307		0.0605277	0.0230286		0.0447529	0.00263799		0.0167682	0.00976675		-0.0433948	0.0133336
	0.0142676	-0.00645615		0.0562145	-0.0309054		-0.00716903	0.023788		0.0334363	0.0456816		0.0235571	0.024945		0.0338723	0.0122432		0.0109891	0.0275692
	0.0103182	0.0228596		0.0689496	0.0384206		0.0127336	-0.0195652		0.0231822	-0.0615531		0.0384256	0.0145417		0.0164372	0.0241178		0.0185549	0.0212666
	0.000231517	0.0245611		0.0279422	0.0481813		0.0341019	0.0201676		0.0204173	0.0245416		0.0159662	0.00844592		0.0401293	0.0211507		-0.0639794	0.0165694
	-0.00465037	0.014616		0.0376516	0.0206196		-0.0114726	0.0216942		0.0272318	0.0370668		0.034979	0.0171291		0.031207	0.0241786		-0.0030603	0.00557844
	-0.0101641	0.00640099		0.0285692	0.0210608		0.0173104	-0.0449169		0.0192295	-0.051022		0.0522653	0.0133247		0.0357695	0.0189662		0.0286496	0.0333407
	0.00828833	-0.00388833		0.0469817	0.00691872		-0.00468712	0.0404294		0.0207173	0.0585844		0.0134321	0.0290254		0.0176031	0.0164099		0.0506512	0.0189043
	-0.00736535	0.00452346		0.0330326	0.0204929		0.0378603	0.0540914		0.0145377	0.0517676		-0.0162733	0.0135563		0.00638985	0.036891		-0.0644421	0.0293512
	-0.00550092	0.022508		0.0453076	0.020642		0.0409067	0.0328236		0.0303052	0.0367459		0.0105265	0.0174412		0.0349767	0.0397073		0.0296725	0.0169426
	0.0195303	0.0206175		0.0347293	0.0129004		-0.0263223	0.0314739		0.0437909	0.0419421		0.0172737	0.027752		0.0276425	0.0247424		0.0171158	0.0177835
	-0.0165421	0.0304547		0.0438323	0.0404297		0.00399307	0.0159731		0.0263396	0.0455256		0.0453448	0.0417327		0.0178045	0.0331379		0.0386388	0.043924
	-0.00189444	0.0285251		0.0564987	0.060127		-0.0124572	0.0573769		0.0181014	0.0465156		0.0206972	0.0181459		0.0135477	0.0343104		0.0278716	0.0367392
	0.0339103	0.0226611		0.0410796	0.0457887		0.0543386	-0.0150434		-0.00168998	-0.0423121		0.0501446	0.0221178		0.0124016	0.00786206		0.0459152	0.016262
	0.00671178	0.0267319		0.0222311	0.0218089		0.00671448	0.00834359		0.050623	0.00530782		0.000203103	0.0191395		0.038592	0.0356277		0.0260429	0.0140071
	0.00406696	0.0296058		0.052453	0.0466903		0.0104195	0.0282681		0.0396245	0.0363336		0.0476283	0.0212667		0.0128352	0.0246608		0.0656199	0.0258788
	-0.00837584	0.00903949		0.0660846	0.00536194		-0.0186188	0.0107672		0.023256	0.00982223		0.0207418	0.0118834		0.0143051	0.016359		0.0296845	0.0037966
	0.0216628	0.0165758		0.0295151	0.0343288		-0.00891695	0.0260277		0.017846	0.0171345		0.0402771	0.0157845		0.0518778	0.013357		-0.000220636	0.018332
	0.000453036	0.0251764		0.0610652	0.0154597		0.0309505	-0.00299201		0.0292601	0.00677077		0.0414132	0.0133314		0.0302765	0.0117634		0.00944154	0.0149293
	0.0115525	0.00658022		0.0213764	0.0187425		0.00764825	0.0390844		0.0289158	0.0425378		0.00928202	0.0169888		0.0218929	0.0304233		0.024898	0.0852917
	0.00868672	0.0189505		0.0584384	0.0412155		0.000105369	-0.0205519		0.0273959	-0.0400009		0.0247954	0.0151457		0.0291043	0.0258059		0.0287774	0.00287267
	-0.00816176	0.00203142		0.0290348	0.0171709		0.000486822	0.00188764		0.0192704	0.0169219		0.0565541	0.0131457		0.0142457	0.0209914		0.0502733	0.0151075
	-0.00103515	-0.00817895		0.0289643	0.0202737		-0.0238891	0.0267699		0.0179075	0.020019		0.0260292	0.0188343		0.0189902	0.0219595		0.00762946	0.0170151
	0.0061036	-0.0036167		0.063238	0.0154923		0.00583425	0.00766756		0.0278523	0.0291359		0.0299569	0.0362142		0.0220912	0.0200538		0.0344249	0.019964
	0.0206499	-0.00130819		0.0459475	0.00674708		0.0417771	0.0226467		0.0114793	0.00574955		0.0212167	0.0148719		0.00262535	0.00771495		0.0174877	0.00951112
	0.0246389	0.0038447		0.0575289	0.0333226		0.028556	0.0583949		0.0419578	0.0600715		0.0330442	0.00632478		0.0194766	0.0159582		0.0180002	-0.00172235
	-0.000506989	0.0259157		0.0253209	0.0318036		0.00806702	0.0317579		0.0132078	-0.0599789		0.0134473	0.0143611		0.00602107	0.0315123		0.0287918	0.0203519
	5.23451644129092e-05	-0.0158165		0.0452277	0.00946879		0.0380351	0.0663701		0.032171	0.0270289		0.0054702	0.0180476		0.0128933	0.0289742		0.042346	0.0909021
	0.019035	0.0133393		0.022468	0.0359025		0.0116479	0.0171253		0.0298871	0.0131196		0.0271024	0.0177412		-0.00183881	0.0207967		0.0185256	0.0411175
	-0.00403023	-0.0181939		0.0243368	0.010891		0.00784687	0.015845		0.0132081	0.0404378		0.0440778	0.0191419		0.032463	0.0406023		0.0325608	0.0258019
	-0.00940612	-0.000696732		0.0312689	-0.0139014		0.0193579	0.0137214		0.014839	0.0514446		0.0211984	0.017819		0.0228125	0.0361601		0.0328901	0.0148052
	0.0297249	-0.0124452		0.010038	0.000749247		0.00504338	0.00222253		0.000872851	0.0286043		0.0406496	0.0158791		0.0228985	0.0148955		0.0209302	0.0250145
	-0.00374795	0.0128533		0.0240122	0.0170546		0.022623	0.0198998		0.0264388	0.0504799		0.0265438	0.0164309		0.018083	0.00695207		0.0509327	0.0316321
	-0.00456298	0.026682		0.0128768	0.0112846		0.0313537	-0.0610257		0.00239468	-0.101212		0.0317504	0.0367853		0.0236884	0.019642		0.0342166	0.021776
	-0.00033291	0.00180169		0.0198713	0.00284416		-0.020554	-0.0127536		0.0138231	0.0480023		0.0238212	0.0367998		0.0338938	0.0137901		0.0356208	0.0212842
	0.0102743	0.00880861		0.00835473	0.0139843		0.0325526	-0.0447692		0.0209484	0.012383		0.0148851	0.0175706		0.0227302	0.028373		0.0314945	0.0243591
	0.0102549	-0.0126753		0.0161053	0.0350824		-0.0172534	-0.00430334		0.0318555	0.0413297		0.0321412	0.0220046		0.0139491	0.0237429		0.0297763	0.0221045
	0.00993088	-0.0166349		0.0269891	0.00485716		0.00634286	0.0438908		0.0221079	0.0417494		0.0181188	0.0135982		0.0164664	0.0136283		-0.00431686	0.0191783
	-0.000857645	0.0178006		0.00922271	0.0125719		0.0337942	0.0300941		0.0650544	0.00609596		0.0245652	0.0193684		0.0319731	0.00972884		0.0520851	0.0508668
	-0.0113267	-0.000324357		0.0181994	0.0308468		0.000106603	-0.00347816		0.0351402	0.0130251		0.0244133	0.0139514		0.0381475	0.0235476		0.0248548	0.0042566
	-0.00345108	-0.00115604		0.0209511	-0.00867086		0.0556004	-0.0013104		0.016611	0.0126079		0.0218406	0.00551911		0.0232424	0.0297266		0.0258922	0.00871423
	-0.000401316	0.0223645		0.0488707	0.0200062		0.0077917	0.0363486		0.029199	0.0282939		0.0113159	0.00714735		0.0160785	0.0263672		0.0110478	0.0161223
	0.0218108	-0.00900502		0.0108685	0.00385285		0.0518805	0.0187695		0.0587345	0.0192423		0.0305449	0.0134082		0.0171367	0.0175601		0.035131	0.0105732
	0.00663336	0.0111913		0.0342189	0.00608538		-0.0111113	0.0623706		0.0320693	0.0601853		0.0359263	0.0182882		0.0109694	0.0271738		0.0406687	0.0186034
	-0.00231836	0.0215309		0.0238469	0.0133602		-0.0388656	-0.00782352		0.0363651	0.0163224		0.0325634	0.0193916		0.0151115	0.0198516		0.0201947	0.0238306
	-0.0120023	0.0383012		0.0165779	0.032458		0.0340421	0.0326341		0.0527972	0.0297665		0.0280179	0.0266398		0.0364288	0.0249504		0.0350908	0.0205956
	-0.00588089	0.0239409		0.0136438	0.0232917		0.00706682	0.0219418		0.0552038	0.00091514		0.036945	0.0135354		0.0263968	0.0309067		0.0204548	0.0236613
	0.00370536	-0.00997369		0.0105095	0.0138595		0.00366812	0.0100992		0.0574827	0.0604096		0.0342808	0.00971211		0.0259408	0.0269886		0.0172889	0.0285884
	0.000895466	0.00583938		0.0157109	0.0145438		-0.012366	0.0397893		0.0225589	0.023473		0.0304926	0.0338134		0.00991757	0.0365895		0.0423486	0.0102671
	0.0282517	0.0163563		0.0599736	0.022511		0.026699	-0.0360112		0.0540036	0.02421		0.0315198	0.0149175		0.0231164	0.0363415		0.082186	0.018033
	0.0259456	-0.00551852		0.0462084	0.0143607		0.0127421	-0.0222808		0.0128617	0.0140112		0.0342078	0.00754584		0.0135533	0.0145778		0.0424069	0.0276233
	-0.0114146	-0.0131817		0.0586022	0.0109107		0.00753385	-0.00357659		0.101288	0.0196484		0.0279143	0.0233627		0.0311619	0.0252107		0.0173923	0.0190454
	0.0294575	0.00308886		0.119482	0.015098		-0.0242075	-0.0361515		0.040126	-0.00443844		0.0224014	0.0204619		0.0342873	0.016536		0.0305079	0.014659
	0.0181503	0.00529322		0.0520171	0.00778812		-0.0178171	-0.0058615		0.0183952	0.0473317		-0.0447119	0.0155486		0.0169071	0.0231847		0.040482	0.00719505
	0.000852378	0.0294697		0.0219404	0.0253263		-0.0576515	-0.0292409		0.0207181	0.0282036		0.0296825	0.0328169		0.0390673	0.00632618		0.103327	0.0308496
	0.0137351	0.00567885		0.0126257	0.0085724		0.030527	0.0100031		0.0101425	0.0161071		0.039582	0.00920333		0.0197175	0.0142915		0.0421256	0.038266
	-0.0111443	-0.00211585		0.0416909	0.0228077		-0.0420703	-0.0808133		0.061222	-0.0740791		0.0279577	0.0118016		0.0347744	0.013537		0.00755227	0.00653634
	0.00215853	0.00234116		0.0299246	0.0200035								0.0209773	0.00370495		0.0300642	0.0248536		0.0328966	0.0209201
	-0.00274621	0.00806562		0.0167319	0.0138356								0.0215021	0.0145645		0.0262964	0.0253866		0.0251767	0.0129624
	0.0143549	-0.00130197		0.0387117	0.0067973								0.0293879	0.0229936		0.0297249	0.0197821		0.0301042	0.0255708
	-0.0107465	0.0151553		0.0362385	0.0128766								0.0305504	0.0126091		0.0363487	0.0173065		0.158031	0.0353319
	0.0126605	0.00357673		0.0128053	0.0143783								0.0311196	0.0152072		0.0345205	0.0181028		0.0571629	0.0797613
	0.0266938	0.0274242		0.0301466	0.0193575								0.0259069	0.0295863		0.0181418	0.00858345		0.0239558	-0.00197686
	-0.0167003	0.00964077		0.0456225	0.0190977								0.0369143	0.0127671		0.0240688	0.0176118		0.0410187	0.0263747
	0.00796029	0.0612538		0.0414952	0.0600105								0.0673105	0.0187578		0.0181232	0.00751777		0.0124102	0.0129922
	-0.00217974	0.0437282		0.0501236	0.0654327								0.0234078	0.0183919		0.0212803	0.0211948		0.0175804	0.0258346
	-0.00728553	-0.0133364		0.0343287	0.0496033								0.0116294	0.0282206		0.0105961	0.022641		0.0179952	0.00582412
	0.00475898	0.0533661		0.0463657	0.0648667								0.0406107	0.0140631		0.0259702	0.0224697		0.0369457	0.00373986
	-0.00687139	0.0134081		0.0139456	0.0250351								0.0318074	0.0218254		-0.000652364	0.0216271		0.0313271	0.00206524
	0.0207404	0.0182404		0.0171456	0.0152606								0.0519136	0.0139718		0.0772923	0.00656683		-0.00255362	0.018266
	-0.0249449	-0.00778724		0.0689101	-0.00085106								-0.0197808	0.00710337		0.0382449	0.0168474		0.0565951	0.0216143
	-0.0172086	0.0302013		0.0407368	-0.00876278								0.0196479	0.0134499		0.0482604	0.0183868		0.0365192	0.00591733
	-0.0316696	-0.0262235		0.00556005	-0.00191597								0.0365968	0.0140696		0.0473821	0.020368		0.0223503	0.0106876
	0.0108183	0.00104302		0.00323428	0.0336393								0.0356664	0.00362089		0.0385293	0.00646262		0.0290609	0.00676712
	-0.00561838	0.0338766		0.0475523	0.0152969								0.0100975	0.0180976		0.0419714	0.0210895		0.00488228	0.0251779
	0.00545176	0.0162956		0.020385	0.0290892								0.0364646	0.013089		0.0237251	0.0302741		0.0282022	0.00571658
	-0.0144605	-0.00749615		0.0252423	0.0227763								0.0260753	0.0274729		0.0469336	0.0171395		0.0307718	0.0353428
	0.00290245	0.0314033		0.020088	0.023897								0.0157545	0.0235854		0.0370969	0.00612511		0.00540444	0.0107706
	-0.0193195	-0.0320188		-0.019518	0.0327194								0.01619	0.0226037		0.0348418	0.0199823		0.0430121	0.0113149
	0.0288738	0.0337053		0.0454608	0.0325672								-0.0639866	0.0073344		0.00359979	0.0205272		0.0334658	-0.001284
	-0.0151568	0.0227592		0.00375689	0.0228609								0.0278357	0.0133144		0.0231321	0.0191851		0.0191623	0.00624278
	-0.00936541	0.0357229		0.0240634	0.0116122								0.00532039	0.0109268		0.0139057	0.00887442		0.00538471	0.00891801
	-0.011429	0.0104107		-0.00264097	0.00828057								-0.00944317	0.015551		0.0305648	-0.0313717		0.02937	0.0309858
	-0.00790728	-0.00624438		-0.0284893	0.0153109								0.021163	0.022776		0.0146355	0.0141082		0.0246832	0.000317589
	-0.00845085	0.00534038		0.0108908	-0.00313976								0.00823703	0.0104791		0.0201241	0.00340863		-0.0407257	0.020872
	-0.0091113	0.00385068		0.0335964	0.0134292								-0.000208675	0.022169		0.015291	0.0174236		0.0471607	0.0167451
	0.00431903	0.0165079		0.0262903	0.0124249								-0.00627239	0.0327935		0.0321708	0.0149889		0.0244093	0.0101853
	0.0225917	-0.00822683		0.0201549	0.0033134								0.0203714	0.0325037		0.0186042	0.0105554		0.0784618	0.00587185
	0.00422268	-0.00341218		0.0186563	0.00770326								0.0412725	0.0231776		0.0263923	0.017642		0.0636387	0.0258195
	-0.0233543	0.057415		0.0295609	0.0429529								0.0427219	0.0136058		0.0220136	0.0132917		0.0519577	0.0248327
	-0.00621683	0.0378274		0.021147	0.0204739								0.0129028	0.0207854		0.0435734	0.00600091		0.0473044	0.0158061
	-0.0289757	-0.00826871		0.0236771	0.00554384								0.0265423	0.0180592		0.0539817	-0.00806941		0.000127304	0.000875856
	0.00153494	-0.0089369		0.0161414	0.00120417								0.0350185	0.0239207		0.00417922	0.00332572		0.0170666	0.00856557
	0.00277111	0.021417		0.0374086	0.0327727								0.0268886	0.0130737		0.00719387	0.0110457		0.0434757	0.0165227
	0.0112701	0.0207833		0.0389569	0.0230466								0.00420276	0.0059838		0.0292855	0.0192362		0.026636	0.00393074
	-0.00942577	-0.000475239		-0.0680559	0.0321323								0.0266953	0.0091574		0.0318292	0.023842		0.0341353	0.0136821
	-0.00379877	0.0144763		0.00951675	0.029677								0.00658713	0.0246528		0.0352421	0.0219787		0.0322844	0.0101403
	0.0178967	-0.035687		0.0124349	-0.0257605								0.013157	0.0256224		0.041785	0.00738885		0.0203091	0.00961599
	0.0116153	0.0113348		0.0270498	0.0113783								0.0479064	0.0196999		0.0428356	0.0155233			0.00637402
	0.0239941	0.00281816		0.019665	0.00620962								0.0229913	0.0145255		0.0220834	0.0264116			0.00572002
	-2.04259173315485e-05	0.00154748		0.0146919	0.00739063								0.0228895	0.0210389		0.0215756	0.00643837			-0.00249427
	-0.0130028	0.0107769		-0.0250658	0.00472616								0.0225342	0.010166		0.0267093	0.0117963			0.0265859
	-0.0179359	0.00300416		0.0076388	0.00766277								0.0248746	0.000259305		0.0848097	0.00747592			-0.0267091
	0.00682947	0.0641648		0.0224856	0.0586878								0.032462	0.0465887		0.0608373	0.00349611			0.0215188
	0.00527306	0.00840751		0.0276006	0.0490579								-0.0499932	0.0119808		0.0499955	0.00920127			0.00667445
	-0.00154256	-0.0466896		0.0331184	0.00865567									0.0299443		0.0253124	0.0255153			0.0265998
	0.0218233	-0.0129301		0.0238447	0.00817017									0.0104153		0.00907811	0.0190724			0.0201145
	0.0205191	0.001229		0.0860796	0.0134203									0.00282263		-0.0109808	0.0116967			0.0312549
	0.00406118	-0.00478481		0.00803567	0.0152468									0.000709857		0.0241516	-0.0151599			0.0186937
	-0.0168894	0.00471208		0.0174289	0.0147297									0.0324168		0.0622238	0.007837			0.00471557
	-0.00964054	0.00450259		0.0358364	0.0355409									0.0118193		0.0259271	0.0123469			0.0044115
	-0.00866267	-0.013489		0.0641606	0.00940777									0.00972096		0.0429346	0.0233524			0.0111475
	-0.0220954	-0.0282891		0.0215246	0.0191496									0.010463		0.04233	0.0196762			0.0215239
	-0.00602451	0.0276659		0.0250907	0.019751									0.0178852		-0.0357597	0.0180772			0.0197748
	-0.000527087	0.00185126		0.0233634	0.0244549									0.0329152		0.0182578	0.0157761			0.0157116
	-0.0189718	0.00444376		0.0396209	0.0108293									0.0269461		0.057638	0.0130846			0.0181161
	0.00475152	-0.0293117		0.0302524	0.0706496									0.00864856		0.0227707	0.0128917			0.0287816
	0.0170517	0.0173022		0.0266382	0.0125782									0.0102602		0.00590278	-0.0344886			0.0497257
	0.00460333	0.00436505		0.0214831	0.0168445									0.0156965		0.0241324	-0.0167757			0.0171749
	0.00980166	-0.0112913		0.0163764	-0.000122777									0.00997216		0.0504937	0.0153797			0.0206696
	0.0193784	0.00122804		0.0226805	0.0323672									0.0134911			-0.0240978			0.0143587
	0.00945442	-0.0191766		0.0208379	0.0136881									0.0125668			0.00538649			0.0257574
	0.0179082	0.00861179		0.0418127	-0.0013176									0.0185889			0.0116272			0.00881312
	0.00235402	0.0256024		0.0253893	0.0126789									0.023465			0.0121855			0.011
	0.000639938	0.032756		0.0150518	0.0187731									0.0131246			0.0115428			0.0103542
	0.0120885	-0.0115613		0.0224641	0.01106									0.0270112			0.0182263			0.0181034
	0.00982911	0.0159445		0.0287664	0.0067634									-0.0121366			-0.000931644			0.0158254
	-0.0138785	0.0210138		0.0428785	0.0238816									0.0286153			0.0159218			0.0219537
	-0.00294632	0.016267		0.035309	0.0178476									0.0358362			0.0124327			0.0115097
	-0.00129667	-0.00751566		0.0231431	0.015572									0.00716293			0.00908844			0.0214779
	0.00485332	0.0131374		0.0299265	0.0319058									0.00743571			0.0158242			0.0221015
	-0.0171354	0.0493477		0.0110542	0.0318469									0.0199664			0.0115252			0.0187353
	-0.0116045	-0.00835203		0.0352492	0.0215794									0.0216304			0.0139868			0.00964001
	-0.0213065	0.00286794		0.0124608	0.0110383									0.0135251			0.0109325			0.00725599
	-0.00827427	0.015053		0.0569948	0.0277132									-0.00936217			0.0152678			0.0258087
	0.0195317	-0.0120473		0.0289803	0.00835394									0.00778485			0.0138551			0.0196885
	0.0135561	-0.00732324		0.00774263	0.0356558									-0.0293598			0.0077321			0.00361483
	0.00744737	-0.0132011		0.00845799	0.00413509									-0.0168088			0.0126815			0.0272509
	-0.0159287	0.00473679		0.0238334	0.0133964									0.00650824			0.0156551			0.00776149
	-0.0107822	0.000814676		0.0311103	0.0162412									0.027686			-0.0277518			0.00757592
	0.00646115	0.0154965		0.0321966	0.0148045									0.00453381			0.0193438			0.0150991
	0.000867736	-0.0177786		0.0200559	0.00962349									0.00984204			-0.0180534			0.0485171
	0.00637924	-0.00434508		0.0233993	0.0320949									-0.0265674			0.00708817			0.0177882
	0.0144347	0.025809		0.0210372	0.0200684									0.0181929			0.0152472			0.0268108
	0.0158225	0.0312426		0.0187348	0.0286437									0.0105274			0.0176042			0.0203314
	0.00373697	0.0165759		0.0155017	0.0322135									0.0226512			0.0135939			0.0163128
	-0.00989826	-0.00243132		0.00614788	0.0138169									0.0116917			0.0155931			0.0306889
	0.0146915	0.00392963		0.0162593	0.00700713									0.0226481			0.0207592			0.0399295
	0.00973472	0.00326026		0.00204382	0.021632									0.0126051			-0.0197783			0.0610121
	-0.0118203	0.0252514		0.0226431	0.0243326									0.0043404			0.0137794			0.02895
	0.0174212	-0.00344585		0.0175936	0.00991461									0.0197321			0.0150571			0.0438068
	-0.0116896	-0.00639554		0.0166932	0.0027891									0.00547341			0.0118536			0.038142
	-0.0235008	0.00106542		0.0241621	0.0170761									0.00430984			0.0101726			0.0333575
	0.0153835	0.0195303		0.0173877	0.023409									-0.000629824			0.0168399			0.0377891
	-0.00346522	0.0247621		0.0138961	0.0381455									0.0174643			0.016281			0.0386074
	-0.00145767	-0.0102223		0.0248562	0.0138147									0.0149817			0.072553			0.0181086
	0.000398185	-0.00202964		0.019174	0.0125651									0.0108341			0.0159416			0.0265116
	-0.00216192	0.00254299		0.0165617	0.0044356									0.0186491			0.0137381			0.025955
	6.27987392363000e-05	-0.000259312		0.00688227	0.00419976									0.00889114			0.00982033			0.012701
	0.000333032	-0.00948561		0.00759483	0.0145905									0.0178028			0.0241957			0.00744259
	-0.0101659	0.0116728		0.0237787	0.0119294									0.0129212			0.031922			0.0133497
	0.00661365	0.018187		0.017761	0.0221355									0.00575519			0.0638702			0.0220245
	-0.00290347	0.00292274		0.0209791	0.0253556									0.0101759			0.0137068			0.0245472
	-0.00158539	0.0356957		0.0202591	0.0252413									0.0186337			0.0261859			0.0275249
	0.0139235	0.0106287		0.00563474	0.0180078									0.0103656			0.0162921			0.0227468
	0.000648558	0.00975386		0.0164164	0.0212021									0.0141893			0.0258985			0.0186501
	0.000676258	0.0059424		0.0151152	0.0196973									0.0150859			0.0213725			0.0332911
	0.00130559	-0.00726799		0.0259241	0.0123276									0.0142962			0.00338739			0.017704
	0.0172755	0.00360325		0.0232663	0.0110915									0.0134461			0.0159488			0.029054
	0.011111	-0.00627654		0.0213673	0.0014605									0.0217997			0.019781			0.0395109
	0.012526	-0.00180161		0.0163411	0.00304542									0.0126431			0.0108514			0.015529
	0.000795215	0.0258265		0.0258078	0.0166532									0.0125137			0.00526202			0.0355073
	-0.00707979	0.007442		0.00637895	0.019509									0.00775112			0.0177718			0.0182219
	-0.00235201	0.00776916		0.00637711	0.0213473									0.0100917			0.049959			0.00353278
	0.0152573	-0.00271331		0.0104181	0.0274503									0.00899817			0.0135758			0.0115889
	0.0040556	-0.00205355		0.0449198	0.00765245									0.0123123			0.0143616			0.0237329
	0.0115408	-0.00656487		0.0383178	0.0122617									0.0179017			0.0160495			0.0213174
	0.00960887	0.00187358		0.0160968	0.0175128									0.0204766			0.0137748			0.0143972
	0.0055569	0.0136491		0.00647361	0.0244203									0.00567088			0.00924633			0.0201569
	0.0104338	0.00344665		0.0121915	0.0106921									0.00984091			0.0148332			0.0138517
	0.0169993	-0.0259164		0.0171629	0.0238846									0.0139236			0.00724388			0.0113637
	0.0229484	0.00781205		0.0274869	0.0118081									0.0139719			0.0253662			0.00879184
	0.0121795	0.00199219		0.00628178	0.0159911									0.0112734			0.0242222			0.0190953
	-0.00900621	0.0113728		0.0163206	0.0318231									0.0218199			-0.00083782			0.0298916
	0.00226415	0.00141329		0.00994252	0.015999									0.00539226			0.0196486			0.0281201
	0.00682014	-0.00150917		0.0152288	0.0208139									0.0214131			0.0143481			0.0315815
	-0.00599308	0.00320762		0.0279597	0.0179706									0.0186366			0.0224			0.0167971
	-0.00304007	-0.00383261		0.013322	0.00675889									0.0197254			0.00726927			0.0263232
	0.00712789	-0.0122132		0.0124389	0.00792784									0.0171036			0.0203584			0.0337307
	-0.00177316	0.00579391		0.0207741	0.0165729									0.00438268			0.0737837			0.0277833
	-0.0070524	0.00241302		0.0203286	0.0126846									0.00565265			0.0116445			0.0165794
	0.00785278	-0.000982181		0.0165152	0.0404154									0.0151154			0.0233741			0.00973848
	-0.00220669	-0.00248819		0.0129314	0.0116561									0.00378803			0.0100379			0.0236925
	0.0128586	0.0295068		0.0237589	0.0143543									0.0221398			0.0260141			0.022129
	-5.44412317959875e-06	-0.011168		0.0271999	0.00872433									0.0206159			0.0208463			0.0219175
	-0.00850596	-0.00581619		0.0328256	0.00303715									0.0166885			0.0386118			0.0118419
	0.00914351	0.0261753		0.0188548	0.0582273									0.0189324			0.0128033			0.0125939
	-0.00951088	0.00497646		0.0172559	0.00555455									0.0197382			0.0158225			0.016193
	0.00312452	-0.0025802		0.0267347	0.00399137									0.0192351			0.0167043			0.0105184
	0.000169471	0.00552177		0.00924368	0.0131419									0.0191503			0.0140241			0.0223915
	8.34805935227695e-05	-0.0209553		0.00987473	0.0230912									0.0185721			-0.00228341			0.0224185
	0.00335824	-5.44548857512595e-05		0.0161915	0.0205711									0.0259404						0.0157127
	-0.0125489	0.0135204		0.01704	0.0199769									0.00438395						0.0193173
	0.0332251	0.0214646		0.0132566	0.0249594									0.0139179						0.00091355
	-0.00239271	0.00490418		0.0029494	0.0233568									0.00963965						0.0214084
	0.0190022	0.019617		0.0261731	0.0292351									0.00734946						0.0141862
	0.0102864	-0.0129544		0.0302596	-0.0247684									0.0101695						0.0146
	-0.00858654	0.027144		0.00869026	0.0133024									0.00780074						0.00852187
	-0.0144543	0.0162176		0.0121907	0.0275753									0.0114077						0.0168625
	-0.00308048	-0.00746796		-0.00664789	0.0217811									0.0379738						0.0185765
	-0.0131663	0.0358792		0.0113983	0.0154422									0.0230004						0.00696508
	0.0295589	-0.00674034		0.00773507	0.0154693									0.0170019						0.0186293
	0.00242515	0.0136335		0.00315847	0.0144115									0.0182842						-0.0223699
	-0.00352197	0.00939875		0.0151621	0.0171652									0.0169489						0.0159011
	-0.0167595	0.0170717		0.00617413	0.0266309									0.0339668						0.016698
	0.0161333	0.00335941		0.00274005	0.0245668									-0.013912						0.00814291
	-0.0041346	-0.0147679		0.0550125	0.011031									0.0324271						0.021098
	-0.00470342	0.027339		0.0101324	0.0178533									0.0130255						0.0114674
	0.0106701	0.000895886		0.0200321	0.0153146									-0.0103663						0.0102661
	-0.00214298	-0.0111115		0.0198459	0.0143372									0.00886092						0.0158322
	0.0165786	0.012619		0.0210731	0.0163496									0.0129923						0.00661255
	-0.00768099	-0.00433175		0.0119495	0.0178043									0.00573993						0.0162709
	-4.42973964855931e-05	0.00509207		0.0179959	0.0281698									0.00617148						0.00552339
	0.0134869	0.00535651		0.00281819	0.00956196									0.0398604						0.0177113
	-0.00409021	-0.00366816		0.0161396	0.00700761									0.0185303						0.0143386
	-0.0332635	0.00879764		0.0166952	0.0114588									0.0180082						0.0201895
	-0.0132789	0.0283769		-0.000849167	0.0456993									-0.0227194						0.0233253
	0.00153676	0.0169086		0.0054933	0.00558275									0.0141654						0.0144483
	0.0150901	0.0111815		0.01107	0.00526259									0.0136771						0.01105
	-0.0056965	0.0632889		0.0112342	0.0253197									-0.0177836						0.00628847
	-0.01142	-0.0201744		0.00311335	-0.00473341									0.00315281						0.00195624
	0.00344012	-0.00243955		0.0904165	0.00474967									0.0118729						0.0142521
	-0.00708265	0.0168192		0.0237527	0.01012									0.00342752						0.012423
	-0.0151525	-0.00463307		0.012395	0.0177784									0.0155347						0.0214028
	-0.00589516	0.0235984		0.0226416	0.00862541									0.0128089						0.00918159
	0.00534047	-0.0182414		0.0641038	-0.011151									0.0029037						0.0372685
	0.0135948	-0.00205515		0.0504031	0.00978918									-0.0151262						0.0331532
	0.0133003	0.00249511		0.0165449	0.0295119									0.00882663						0.0245796
	-0.00115123	-0.0345086		0.0288139	-0.000271584									0.0143991						0.0228875
	0.000689935	0.00427047		0.0185057	0.0101461									0.0207955						0.017717
	0.0246744	0.0206137		0.0136308	0.00781265									0.0144113						0.0378727
	-0.0114391	0.026345		0.0211146	0.0230264									0.0226941						0.00865882
	0.00342626	0.00522753		0.0408221	0.0063461									0.00647681						0.0282263
	0.00875228	0.0207897		0.0464059	0.0157384									0.0344467						0.0320061
	0.00445164	0.0395372		0.0340813	0.0231608									0.052837						0.0199015
	0.00112087	0.0111975		0.0279911	0.0035522									0.0174124						0.0498627
	-0.00476157	0.0280489		0.00821178	0.0158748									0.0204511						0.0295704
	0.00371564	0.00360296		0.020893	0.0110919									0.0259332						0.0186664
	-0.0137383	0.027094		0.0449333	0.0199859									0.0185687						0.0287509
	-0.0112563	0.00136718		0.0245809	0.0171338									0.0247024						0.016594
	0.00490102	-0.0060634		0.0336913	0.00973815									0.00832666						0.00290598
	0.0320329	0.00364754		0.0161362	0.0124772									0.00948608						0.0168141
	0.00747799	0.00744408		0.0140439	0.0292026									0.0240664						0.0185069
	0.0366239	0.0166732		-7.67757339679848e-05	0.0198335									0.00449875						0.0251103
	0.0331025	-0.0193895		0.0303267	-0.00495896									0.0491224						0.0380826
	0.00275311	0.011028		-0.0161127	0.00606886									0.0203633						0.0392701
	-0.00552208	0.00921337		0.0269821	0.0141819									0.0104287						0.0232822
	-0.0032169	0.0172977		0.0067813	0.0245503									0.0295509						0.0281692
	0.0112553	0.0281937		0.00487011	0.0249224									0.00816136						0.0333273
	0.0114225	0.030932		0.0133524	0.0363196									0.0236793						0.0242129
		0.0358828			0.0294796									0.0190449						0.0257608
		0.00469066			0.0180742									0.0165279						0.0259309
		0.00954128			0.0110751									0.0255941						0.0163316
		0.0261178			0.0147402									0.00969768						0.00659921
		0.0152641			0.0150047									0.0178736						0.00255801
		-0.0354567			0.000556102									0.0129307						0.0170998
		0.0272605			0.013147									0.0230058						0.0197906
		0.0141584			0.0110723									0.0198228						0.0150252
		0.0136079			0.0386553									0.0120868						0.0290546
		0.00902572			0.0153938									-0.00147586						0.0327553
		0.018135			0.0141907									0.0175818						0.00142917
		0.021162			0.031587									0.0124231						0.0056186
		0.0317378			0.0108442									0.0130798						0.00281533
		0.0110451			0.0195992									-0.0163298						0.0163086
		-0.0231892			0.021093									0.00361149						0.0190928
		-0.00513073			0.000698843									0.0236725						0.00815946
		0.0316522			0.0182384									0.0151767						0.00588505
		-0.0252995			0.013145									0.0140778						0.0156334
		0.00422562			0.013693									0.0104768						0.0463246
		0.00292253			0.00890262									0.0187173						0.0200856
		-0.000416342			0.0195316									0.0179422						0.00900149
		-0.000713159			0.0105009									0.0300849						0.00582823
		0.00180262			0.0192792									0.00087083						0.0152448
		0.0293949			0.0339066									0.0172574						0.00692753
		0.0123216			0.0198157									0.00893528						0.013234
		0.0196615			0.0589552									0.00112886						0.0018216
		0.0760571			0.0743889									-0.000325904						0.0165082
		0.0228756			0.0186562									-0.00734136						0.0185097
		0.00347066			0.00918144									0.00807594						0.00273418
		0.00581613			0.0104796									0.017806						0.00899519
		0.0241524			0.182612									0.0166206						0.00481997
		-0.00113863			0.00206943									-0.0138831						0.00824215
		0.0348407			0.0341862									0.0132381						0.00880082
		0.0427837			0.0424445															0.0232228
		0.0428087			0.0805816
		0.00786863			0.011645
		0.0192874			0.0169317
		-0.0296718			-0.0267652
		0.0102208			0.0828438
		0.0202165			0.0512794
		0.00686803			0.0179134
		-0.000271682			0.00862433
		0.0120455			0.0314317
		-0.00168164			0.0267367
		0.00314125			0.0506609
		0.0190014			0.105332
		0.00731252			0.0182272
		0.0202148			0.0291598
		-4.80758421569361e-05			0.0393682
		0.000329004			0.0282573
		0.0150493			0.0212084
		0.0514863			0.136746
		-0.0133847			0.119956
		-0.00321029			0.0126788
		0.0328956			0.208771
		0.035715			0.0246542
		-0.00707381			0.0242173
		-0.0157829			0.0118161
		0.00508991			0.0125607
		0.00291794			0.0133173
		-0.0098424			0.0362948
		0.0516821			0.0296702
		0.0143718			0.0345167
		0.0172525			0.0180476
		0.0178025			0.0129744
		-0.00371486			0.0299052
		0.0102434			0.0118413
		0.000440554			0.0239739
		-0.00592267			0.00958431
		0.00989322			0.0100082
		0.0125926			0.0230267
		-0.000101081			0.0089478
		-0.0177157			0.0198577
		0.0212905			0.0142793

## Sheet: Figure 3
	Figure 3c						Figure 3e						Figure 3f
	pairing responsive neurons						matched responsive neurons						matched responsive neurons
	pairing trials			matched trials			pairing trials			matched trials			pairing trials			matched trials
	hM4Di+CNO	CNO control		hM4Di+CNO	CNO control		hM4Di+CNO	CNO control		hM4Di+CNO	CNO control		hM4Di+CNO	CNO control		hM4Di+CNO	CNO control
	0.0521007	0.320994		0.0230666	0.154845		0.0547396	-0.00360951		0.0338554	0.0464765		0.0379307	-0.0177715		-0.000654815	0.00405333
	0.0682458	0.274628		0.00568031	0.0247752		0.0521007	0.320994		0.0230666	0.154845		0.0338168	-0.162885		0.00546294	0.0457711
	0.0773502	-0.0905573		-0.0243621	-0.0227865		0.0302309	0.274628		-0.0266437	0.0247752		0.0176892	0.00508628		-0.0176559	0.00724391
	0.109245	0.0562001		0.0591625	0.0139446		0.0683958	-0.00810204		0.0778742	0.0178709		0.0307117	-0.001893		-0.00670963	0.0019264
	0.0372747	0.1695		0.0199126	0.0669477		0.0523194	0.0428808		0.0607686	0.0160538		0.0273384	-0.0255031		-0.00231746	0.0324829
	0.0894092	0.0231999		0.000362522	-0.00209439		-0.0379988	0.0111702		0.055869	0.0445211		-0.014595	-0.0202309		0.000588632	-0.00254622
	0.0496861	0.111018		-0.0288386	0.0244679		0.109245	-0.0200773		0.0591625	0.0171422		0.0123295	-0.0352343		0.00616618	-0.00888638
	0.0670489	0.0737241		0.0126667	0.060219		0.0372747	-0.034977		0.0199126	0.0221961		-0.0503582	0.0163898		0.00164855	0.00943887
	0.10912	0.0453947		0.0529553	0.00729096		-0.00153199	0.00966672		0.0211201	0.005446		0.0440904	-0.0601007		0.0137776	-0.0171272
	0.0163383	0.0687648		0.0154518	-0.00508004		-0.000680673	0.1695		0.0287238	0.0669477		-0.0544679	-0.0726152		-0.00222971	0.0187626
	0.0442189	0.0804902		0.0336824	0.0525581		0.00413644	0.0206723		0.0639895	0.0267803		0.036371	-0.0102529		0.0024424	0.0148349
	0.0624304	0.0343214		0.00865248	0.000286757		-0.0264994	-0.00461038		0.0112232	0.016383		-0.0165635	0.00763358		0.00434077	0.0163024
	0.0614719	0.038733		0.00171649	0.0145777		0.0670489	0.0360896		0.0126667	0.0210995		0.0794812	0.0272984		-0.00631906	0.0180068
	0.0239262	0.0794573		-0.0114756	0.0462647		0.10912	0.0251906		0.0529553	0.0218671		-0.0170974	-0.0284939		-0.008487	0.00283192
	0.0330939	0.0487483		-0.0180723	0.0453552		0.0237839	0.00379525		0.0761569	0.0215182		-0.00954771	0.0185858		-0.0127385	-0.00121451
	0.0230394	0.0258681		0.0481694	0.00228443		-0.0319396	0.0737241		0.0464855	0.060219		-0.00863188	-0.061144		-0.00468455	0.0190048
	0.147141	0.0221003		0.22223	0.0143818		-0.0228627	-0.0176755		0.0118741	0.0043915		-0.0317295	-0.0222774		0.004277	0.00445771
	0.0585748	0.0244319		0.0669872	0.00316142		0.029431	0.087868		0.0508089	0.0278821		-0.0323532	0.0321519		0.00879076	0.0223442
	0.115784	0.0533923		0.162915	0.000729423		0.0463575	0.0412036		0.0769273	0.0189422		-0.00877209	-0.00783315		0.00803594	0.00984849
	0.0324991	0.0349254		0.0130737	0.00093142		0.017592	-0.0107416		-0.0192477	0.0124165		-0.00615319	0.0091443		-0.00661482	0.00317848
	0.112807	0.0263031		0.113025	0.0171493		0.0116669	0.0453947		0.100916	0.00729096		-0.00107295	0.00197307		0.0186544	-0.0138554
	0.167989	0.0205341		0.222158	-0.00270352		-0.114514	0.0480047		0.0386046	0.0249625		-0.0980089	-0.0332036		-0.0167461	-0.0358966
	0.0739908	0.00985566		0.0836462	-0.00387249		0.0189547	0.0395343		0.0116255	0.0108422		-0.0100043	0.0165886		0.0166898	-0.0192805
	0.0708226	0.050517		0.0207207	-0.0104654		-0.0138631	-0.00668378		0.00862529	0.0420906		0.00307602	-0.0108983		0.0171333	0.0169234
	0.158004	0.0221282		0.139183	-0.0203841		-0.00317919	0.0514159		0.0478878	0.0267574		0.00849371	0.026131		-0.0022682	0.0248346
	0.0243279	-0.0071226		0.0453505	0.00806756		-0.0370086	-0.0524461		0.0343447	0.034722		-0.0413677	-0.00737039		0.0195957	0.00570207
	0.100567	-0.177165		0.128378	-0.0526126		0.0245879	-0.00915734		0.0183419	0.0467686		0.0136707	-0.000847235		0.0151497	0.00784228
	0.0952385	0.172199		0.0747718	0.179301		0.0222315	-0.0228888		0.0565579	7.63989962171835e-05		0.0187803	-0.0148049		-0.000800955	-0.0207295
	0.0554944	0.0776313		0.0156243	0.13921		0.0163383	0.0804902		0.0154518	0.0525581		0.0285384	-0.0101071		-0.0122273	0.0156791
	0.0584213	0.423297		0.074361	0.047207		0.0172467	0.0105811		0.0130668	0.0080891		-0.0426223	-0.00910196		0.00127278	-0.00411974
	0.197413	0.0948891		0.148606	0.124249		0.0442189	0.038733		0.0336824	0.0145777		0.0118605	0.0124815		-0.00485315	-0.00709949
	0.188231	-0.130065		0.069605	-0.0281133		0.0165438	0.0794573		0.0407123	0.0462647		-0.0424917	-0.00563736		0.0172283	0.0204472
	0.152552	0.0417722		0.175927	0.0549659		0.0624304	0.0477857		0.00865248	0.0252024		-0.0117808	0.0489562		-0.000918634	0.0224255
	0.0182459	0.103145		-0.0222578	-0.00594461		0.00921933	0.0487483		0.0242317	0.0453552		0.0205129	-3.78917393391021e-05		-0.01022	-0.00250581
	0.0522361	0.028916		0.0449393	0.0112131		0.0403917	0.0221003		0.016395	0.0143818		-0.00296477	0.0403323		-0.00508237	-0.00409501
	0.112952	0.21665		0.113034	0.0309896		0.0192828	-0.00290579		0.0549527	0.00939238		0.0404642	-0.00426107		0.025292	0.00485557
	0.0432101	0.244326		0.0766857	-0.00593696		0.00131041	-0.0166446		0.0230643	0.0152269		-0.00600739	-0.0107376		0.00438884	0.00995197
	0.164559	0.105091		0.0342353	0.00769988		-0.0223213	-0.00510275		0.0195245	0.0182604		0.0179209	0.0315234		0.0080424	-0.00541019
	0.0391792	0.13528		-0.0027003	0.0117116		0.0295578	-0.0354767		0.0400867	0.00764387		-0.0199388	0.0195652		0.000759421	0.00931851
	0.00263482	0.119959		0.0221988	0.0259609		-0.0472846	0.00847117		0.101542	0.0163476		-0.0435025	0.0086194		-0.00403374	0.0128691
	0.0796362	0.0468376		0.019032	0.0257395		-0.00389631	-0.0332035		-0.0219229	-0.0185992		-0.00850748	0.00772737		-0.0177479	0.0246659
	0.066764	0.0447873		-0.0248464	-0.0101761		0.201437	0.0263031		0.112673	0.0171493		0.0539182	-0.0579501		0.0163256	-0.00593037
	0.108306	0.163194		0.0309735	0.0263879		-0.0191502	-0.00242453		0.108406	-0.0258195		-0.109342	-0.0333429		-0.0114207	-0.00293383
	0.0200112	0.0168805		-0.00780859	0.00491871		-0.00953664	-0.00314715		0.0630411	0.0193496		-0.00905257	-0.0288728		-0.00809562	0.0204243
	0.105393	0.0874719		0.161322	0.0205936		0.0230394	0.172199		0.0481694	0.179301		-0.0273254	0.129873		-0.0103051	0.0236481
	0.0307122	0.0606765		0.0029898	-0.00280618		0.147141	0.0399636		0.22223	0.0979196		-0.0159685	0.0565437		-0.00421682	0.0140977
	0.0376328	0.041068		-0.0131941	0.0151453		-0.0517665	0.0776313		0.145696	0.13921		-0.146622	-0.00693461		-0.00802557	0.00837812
	0.0222011	0.0334116		0.0420104	-0.00965767		0.0585748	0.041699		0.0669872	0.0355464		-0.0143709	-0.0371289		0.0200246	-0.00973905
	0.0539241	0.0353903		-0.0028865	-0.00761267		-0.0796071	0.0168285		0.0591052	0.0208038		-0.050961	0.00386907		-0.0196868	0.00115445
	0.0335603	0.0397102		0.0118026	0.0124638		0.115784	-0.00597381		0.162915	0.0311678		0.00430339	-0.000346005		0.00750796	0.0149336
	0.0328279	0.0338538		-0.000416354	-0.0024468		0.0880708	0.0948891		0.0099585	0.124249		0.0646311	0.0738135		-0.0130299	0.00111634
	0.0279314	0.00239064		-0.0166616	0.0111147		0.253261	-0.0438624		0.109187	0.0611001		0.0584072	-0.0123464		0.0132662	0.00262894
	0.0481762			0.0016568			0.170894	0.0417722		0.127766	0.0549659		-0.031397	0.0347372		0.00135819	0.00868874
	0.0316669			0.00367892			0.112807	0.0161404		0.113025	0.0243606		-0.0268451	0.045851		-0.00378098	-0.00883101
	0.0509918			-0.00205333			-0.00987588	0.000430399		0.00496205	0.0128062		-0.0114408	-0.00225282		-0.00922578	0.00469841
	0.052499			-0.00832302			0.050815	0.00321918		0.0245602	0.0749721		0.0748342	-0.0192417		-0.00248865	0.00920616
	0.0742305			-0.00270883			0.0527662	0.00173922		0.0916185	0.0673937		-0.0425097	0.0742374		0.0508552	0.000225024
	0.0235762			-0.00233096			0.167989	-0.00491616		0.222158	0.0907859		-0.00625194	-0.000102734		0.0149097	-0.00149191
	0.0462154			-0.00109197			0.0739908	0.0445794		0.0836462	0.034714		-0.0144649	-0.00613524		-0.00553373	0.00890347
	0.0885157			0.0111034			0.0219919	0.0040698		0.0608761	0.0339499		-0.0200069	-0.0452458		0.01427	-0.00163958
	0.038777			0.0198491			-0.0109199	0.21665		0.00528295	0.0309896		0.0151957	-0.104773		-0.0117342	0.0226806
	-0.0650785			-0.0143565			0.0142602	0.0422778		0.042809	0.0523519		-0.00845195	0.039066		-0.0224585	0.00382281
	0.0434745			-0.00309388			0.0407268	0.036475		0.0303305	0.00173484		0.00508867	-0.0436496		0.0135377	0.00569315
	0.0774163			-0.00906192			0.0100542	0.0479842		0.0208085	0.0735181		0.0118281	-0.0152587		0.0068701	-0.013156
	0.0244164			-0.00175616			0.158004	0.0325918		0.139183	0.088468		-0.0226153	0.0389598		0.00604464	-0.0064078
	0.0231927			-0.0264654			-0.0613434	-0.0398173		0.0619934	0.0112884		-0.0566141	-0.038531		-0.0163719	0.0176392
	0.0434982			-0.000222244			0.0243279	0.0440983		0.0453505	0.0323469		-0.0441367	0.0308236		-0.00175733	0.0229769
	0.0146689			0.0674948			0.100567	-0.0237921		0.128378	0.0584644		-0.0555219	0.0200531		0.00828358	0.00433255
	0.0829716			-0.00910216			0.00143939	0.0468376		0.00137192	0.0257395		-0.0155619	-0.0230269		0.012535	0.0131118
	0.0632018			0.125291			0.145696	0.0116991		0.0743765	0.0164431		-0.0492909	0.0608461		0.0245648	-0.00645214
	0.0250901			-0.0174081			0.0137257	-0.0272463		0.00801561	-0.0178598		0.0121742	0.0511059		0.00166684	-0.00684878
	0.0086341			-0.000462764			-0.0787754	-2.26846445472440e-05		0.0141044	0.0039214		0.0162651	0.0618521		0.00682889	0.00461963
	0.0789988			0.0654035			-0.00705533	-0.0101924		0.0150516	0.0415558		-0.00213348	-0.0475227		0.0168411	-0.00342518
	0.0208724			0.0140689			0.0952385	0.0521737		0.0747718	0.0744705		-0.00514959	0.01413		0.0363248	-0.00393991
	0.00915353			0.0111641			0.0554944	0.163194		0.0156243	0.0263879		-0.00129837	-0.0323357		0.00808742	0.0203586
	0.0152993			0.010407			0.0584213	0.0508026		0.074361	0.0403563		-0.0225462	-0.0410478		0.0167135	0.021005
	0.0022389			-0.0124563			-0.0161645	0.0151101		0.0308238	0.0170049		0.00825513	-0.0477564		-0.00896383	0.0125432
	0.0296563			-0.0189983			-0.0634176	0.0199534		0.0524267	0.0114865		0.0179261	0.0276218		0.00520842	-0.0115426
	0.0686278			-0.00860842			-0.0335959	-0.0193763		0.00858838	0.0152173		-0.041025	0.121567		0.00273794	0.00146357
							0.0233767	-0.0168059		-0.0213885	-0.00314407		-0.0138018	-0.0128442		0.00387025	-0.00962855
							0.197413	-0.00742859		0.148606	0.0257806		-0.070622	0.0129461		-0.0152095	-0.000580358
							0.018482	-0.00478476		0.0364789	0.0266239		-0.0508152	0.0525988		-0.0141347	0.0376179
							-0.0690232	0.00775343		0.14727	0.0232723		-0.138278	-0.0176582		-0.00294491	-0.0139146
							0.0496276	0.0142622		0.0700391	-0.0220662		-0.0147893	-0.0390965		0.0320471	-0.0113259
							0.188231	-0.0276017		0.069605	0.0112466		0.0273605	0.0151712		0.0020605	-0.00390322
							0.152552	-0.00723953		0.175927	0.0204028		-0.0239626	-0.0201609		0.0141507	0.00448405
							0.0126887	-0.0431588		0.0306924	0.0125759		-0.0178644	0.0134625		-0.018446	0.00274403
							-0.00235493	-0.0349915		-0.0218213	0.0265412		0.0277393	0.00188563		-0.00993509	-0.0103321
							0.0522361	0.0119201		0.0449393	0.0263561		0.00538283	-0.0128654		0.0148032	-0.00190649
							-0.0344888	0.00769092		0.0313537	0.015381		-0.0197821	-0.0111332		-0.0148711	0.0108502
							0.00850842			-0.0212539			-0.0180822			0.0177479
							-0.0605149			0.0241643			-0.0548371			-0.0113878
							0.019683			0.0129211			0.0563773			-0.00360084
							0.112952			0.113034			0.0265306			-0.0147686
							0.0432101			0.0766857			0.00472607			-0.00103785
							-0.00369793			0.0296942			-0.00444183			0.00374344
							-0.0516483			0.00490597			-0.0465886			-0.00900176
							-0.0224941			0.009179			-0.00630882			0.000800266
							0.164559			0.0342353			0.0142918			0.0027077
							0.0202997			0.0237905			0.0206724			0.0026263
							-0.0171141			0.0486125			0.00400051			-0.0212514
							0.0685756			0.0221921			0.0497586			-0.0077315
							0.0373093			0.0125478			0.0557216			-0.0180764
							0.0796362			0.019032			-0.0333465			-0.0111048
							0.151127			0.0868204			0.00879155			0.0164702
							0.0146512			0.0182864			0.0167584			-0.000751145
							0.0248985			0.0686621			-0.0106674			0.00533489
							-0.0133191			0.0107794			-0.0312617			0.00222281
							-0.00901914			0.0165781			-0.000897754			0.00964824
							-0.0456045			0.0460996			-0.037901			-0.00646666
							0.0847033			0.00578312			0.0150889			-0.0220354
							0.108306			0.0309735			0.0220739			0.00491436
							0.105393			0.161322			0.00868631			-0.0181532
							0.062951			0.0470356			-0.0374721			0.0240892
							0.00421776			0.0348858			0.0260161			0.0176101
							0.0222011			0.0420104			0.0113664			-0.00858398
							0.00775372			0.00697531			0.00688374			-0.0048455
							0.0204984			0.00622577			0.0406144			-0.00145625
							0.0335603			0.0118026			-0.0352926			-0.0136371
							-0.155468			-0.0374185			-0.123552			0.00820587
							0.0289642			0.0124385			0.0453497			0.00486961
							-0.0194753			0.0123763			-0.0340768			0.00599537
							-0.0202738			0.0298551			-0.0186766			0.00919059
							0.00279905			0.0226554			-0.00536166			-0.0111929
							0.00229042			0.00567214			0.0345607			0.00865067
							-0.0183133			0.023304			0.0107607			0.00115889
							-0.0996138			-0.0486769			-0.00654653			0.0240766
							0.0013082			0.0156672			0.0230479			0.0240962
							0.00204018			-0.0590401			-0.00694868			-0.00406438
							0.00120369			0.00480753			-0.0252605			0.0152866
							0.00195401			0.00447308			0.0162499			0.0130505
							-0.0205068			0.0176103			0.0524644			0.00140683
							-0.000273193			0.046596			0.0807518			-0.00664519
							-0.0159011			-0.0736755			-0.0678689			0.00522128
							-0.0312596			-0.00274553			0.0444393			0.0190142
							0.0084099			0.0192699			-0.0353011			0.00870249
							0.0731088			0.0352026			0.0308758			-0.0132263
							0.0384713			-0.0112514			0.0109552			0.000167273
							-0.0120287			0.0105581			0.00173256			-0.0141851
							0.0111364			0.00713578			-0.0128689			0.00647886
							0.0742305			-0.00270883			0.0122062			0.0113407
							-0.0262789			0.0112166			-0.018798			0.00473648
							0.0050673			0.00932185			0.0117978			0.00446033
							0.0213571			0.00819166			0.031605			-0.00314979
							0.0316651			0.0261786			-0.0690335			-0.00457999
							0.0083231			0.0119503			0.0219169			0.00236764
							0.0051554			0.00553167			-0.0176336			-0.0116495
							0.00068482			0.0316559			-0.0258201			-0.00216811
							0.024855			0.00192367			0.0588231			0.0201456
							0.00674505			-0.0202181			-0.032681			0.00559502
							0.00952796			0.0106048			-0.0250457			0.0104322
							0.0450227			0.0292586			-0.00905064			0.00680126
							-0.00370874			0.0042539			-0.00450951			-0.0034785
							0.0194397			0.00714991			0.00148661			-0.00531511
							-0.0391714			0.0191458			0.00475944			-0.00232184
							-0.016403			0.0100179			0.019866			-0.000231208
							0.0885157			0.0111034			0.0261422			-0.000614094
							0.00795848			0.0216127			0.0148789			0.0028561
							0.039003			0.0500167			-0.0387494			-0.00108063
							0.038777			0.0198491			-0.00606256			-0.0106885
							0.0514365			0.0717809			-0.0251446			0.0078808
							-0.0396984			0.0125127			-0.0201246			-0.00444795
							0.0660363			0.0994661			-0.0110596			-0.00618316
							0.00201582			-0.021234			-0.0139712			0.00200019
							0.0256585			0.0114982			0.0144284			-0.00358088
							-0.0157533			-0.017688			0.0175465			-0.00242568
							0.023523			0.0787594			0.0457506			0.0141961
							0.0236345			0.0285853			0.0108737			0.00327995
							0.0404014			0.0511332			-0.055464			-0.0105824
							0.0133423			0.0308562			0.000726716			-0.0134019
							-0.0317974			0.015795			-0.0491754			0.00384523
							0.0238263			0.00773768			-0.0324444			0.0156637
							0.0658977			0.0299478			-0.0764254			0.00729394
							0.0175822			0.0351001			-0.0453104			0.0123015
							-0.0285625			0.0071352			-0.000903577			-0.00677646
							0.0340392			0.027465			-0.0480446			0.0267191
							-0.0243063			0.0175107			-0.0370168			0.0103813
							-0.0266339			0.0132322			-0.0443225			-0.0137866
							0.0146689			0.0674948			-0.0358864			-0.0230641
							0.0957297			0.0182669			-0.0196659			0.00991432
							0.0632018			0.125291			0.00508425			-0.0281403
							-0.00121772			0.0075184			-0.0189765			0.0442615
							-0.00609329			0.0131368			-0.0134042			-0.0129735
							0.0224982			0.0742844			0.0685222			0.00703324
							0.00877692			0.020971			0.0121463			0.00963905
							0.0294762			0.0414203			-0.0483676			0.00873179
							-0.00308626			0.0535306			0.000967853			-0.000430376
							0.0789988			0.0654035			-0.0419972			-0.00167387
							-0.00276088			-0.0303848			0.0352486			0.00422053
							0.0302145			0.0188116			0.0432297			0.000974298
							0.0289705			0.0287542			-0.00749172			0.0268101
							-0.00417562			0.0319483			-0.00850878			0.0206732
							-0.0160934			0.0040013			0.0766076			-0.00844014
							0.000900474			0.00705759			0.000310065			-0.0344047
							0.0355345			0.0484423			0.0240259			0.00919857
							-0.0115772			0.01457			0.0430536			0.0369945
							0.0684018			0.0267154			-0.00327017			-0.0165876
							0.00487525			0.0158948			-0.0119572			0.0208708
							0.0310849			0.0795394			-0.0139516			-0.0254698
							0.0226134			0.00651563			-0.0209787			0.00658377
							0.0268532			0.0154194			-0.0612124			0.0213631
							0.0152993			0.010407			0.00456065			-0.00815478
							-0.00118076			0.0135603			-0.0591276			-0.00342191
							-0.0085376			0.0294241			-0.0616127			0.00929386
							-0.00425932			0.0410489			0.00232708			-0.00351861
							-0.00262056			-0.0196964			-0.00109561			-0.00727691

## Sheet: Figure 4
	Figure 4b			Figure 4d
	hM4Di+CNO	CNO control		hM4Di+CNO	CNO control
	0.0111606	0.0358091		-0.0061346	-0.037629
	0.0452742	-0.0549481		0.00963015	0.0213403
	0.0425892	0.0367341		0.00726629	-0.231572
	0.0673275	0.0180675		-0.0018745	0.0191736
	0.0509793	0.0407212		-0.0386734	0.0225675
	0.0430036	0.0351638		0.00954627	0.0225522
	0.022781	0.0113948		-0.00995921	0.07128
	0.0637254	0.0186357		0.00344573	-0.0197634
	0.0815419	0.0267209		-0.0417346	-0.0100509
	0.0411452	0.0130248		0.00407758	0.0610947
	0.0253312	0.00440032		-0.000207712	-0.00775969
	0.022717	0.050275		-0.0227645	0.00170143
	0.0184022	0.0388361		-0.0118493	0.00334042
	0.0391519	0.0350597		-0.0175038	-0.0190987
	0.0303213	0.020457		-0.00465851	-0.0102404
	0.0383131	0.0314582		0.0305989	0.0439563
	0.0276601	0.0348072		0.0215128	0.000172126
	0.0518205	0.028876		-0.00305264	0.011644
	0.0298955	0.0157787		0.0105462	-0.011631
	0.0269073	0.0519067		-0.0410698	-0.0637698
	0.0572983	0.0395776		0.00709699	0.00226411
	0.0275852	0.0572336		-0.0132205	-0.0152882
	0.0574919	0.0213172		0.00813773	-0.000885065
	-0.0637306	0.0841073		-0.00273407	0.0158601
	-0.0997523	0.0431048		-0.0334088	-0.0352363
	0.0182482	0.0525693		0.0160698	0.0849888
	0.033488	0.00830795		-0.067056	0.024244
	0.0395925	0.226502		-0.0337605	-0.0215542
	0.029449	0.0262803		-0.0173216	0.0873948
	0.0336724	0.0666717		0.0114029	0.0268594
	0.116814	0.0519858		0.0232863	0.0358091
	0.0476838	0.0343669		0.0495141	-0.0549481
	0.104057	0.0551156		-0.000936124	-0.0300247
	0.0365488	0.0564094		-0.0446919	0.00218018
	0.0122971	0.0545506		0.0283661	0.00226731
	0.0424278	0.00985447		-0.0100109	0.0226033
	0.0277234	0.0413638		0.00133527	0.00192547
	0.0412009	-0.0114158		-0.0241038	-0.00521223
	0.0782648	0.0323339		-0.0375954	-0.0398591
	-0.0339426	0.0636099		-0.0109411	0.00980541
	0.0294005	0.0313286		-0.0178155	-0.0456243
		0.0397031		0.00613734	0.0057163
		0.0211316		-0.035348	0.0278229
		0.0560996		-0.0107971	-0.0244085
		0.148925		0.000202791	0.00794515
		0.0334338		0.0135346	0.000127451
		0.0523511		0.0107673	0.0667847
		0.0565421		-0.0196996	0.00330112
		0.0614246		0.00490491	0.0252022
		0.00780465		-0.0634729	-0.00553205
		0.045709		-0.0141504	-0.0262666
		0.0221682		-0.00906867	0.0290842
		0.0516314		-0.0148092	0.0112778
		0.0243415		0.00219752	0.0367341
		0.0849664		-0.0120149	-0.00361493
		0.0381949		-0.00682812	-0.0178464
		0.0600851		-0.0212082	-0.0442049
		0.0363002		-0.00366466	0.0589116
		0.0641253		-0.00194801	-0.00144103
		0.0462414		-0.0289915	0.0352659
		0.0803318		0.0126517	-0.0767751
		0.0203919		-0.00599229	0.00769718
		-0.00869024		0.0120045	0.0180675
		0.0564665		0.0111606	-0.0095366
		0.0349732		0.00524752	0.0220755
		0.0219613		-0.0151259	0.00532344
		0.0131898		0.0127177	-0.00143487
		0.0282209		0.0011071	0.0205528
		0.0291946		-0.00903236	0.00327703
		0.0321216		-0.00862052	0.0167266
		0.0451812		0.0067838	-0.0151481
		0.0533483		0.0701822	0.0407212
		0.0267111		-0.00677457	0.00618927
		-0.000835624		-0.0332665	0.0116299
		0.0433887		-0.0149766	0.0277084
				-0.00337366	0.00705826
				-0.00289591	-0.00555983
				0.0028757	0.0107859
				0.00772722	0.0124143
				-0.00148234	-0.0716601
				0.0171695	-0.00221063
				-0.0537149	-0.00452821
				-0.0159269	-0.0255206
				-0.00302179	-0.0151415
				0.00508614	0.0211124
				-0.00862566	-0.0104515
				0.0348796	-0.017216
				-0.00199923	-0.013854
				-0.00510138	-0.00357505
				0.0242934	-0.139778
				0.00609978	-0.0372642
				0.00539848	-0.00417685
				-0.0322008	0.00757398
				0.014568	-0.0171564
				0.00341849	-0.0190371
				-0.0265697	0.0243004
				-0.013648	-0.02196
				-0.00448875	-0.0068653
				0.0189494	0.0374452
				-0.0317777	0.0146833
				0.00914831	0.0563036
				0.0452742	0.0221176
				0.0312973	-0.00887877
				0.00528944	-0.0331345
				-0.00270907	-0.00769094
				-0.0207499	0.00279849
				-0.0119864	-0.0299956
				-0.0114305	0.0228431
				0.0206345	-0.0168528
				0.00747385	0.0662161
				0.00187886	-0.00437357
				0.0152395	-0.0231202
				-0.0134694	-0.00562008
				-0.0158082	-0.00105143
				0.0145842	0.0155178
				0.0272339	-0.0186441
				-0.019271	-0.00335071
				-0.0170139	-0.0160913
				-0.00698614	-0.0230439
				-0.0251144	0.0410668
				-0.0126489	0.0105741
				-0.0175235	-0.00134222
				0.0124735	0.00325852
				0.00429208	0.0338503
				0.0223506	0.00792544
				-0.0175214	0.00686524
				0.00459171	-0.0232874
				-0.00695229	-0.0532971
				-0.0118678	-0.0232686
				-0.0157755	-0.0238585
				0.00637591	-0.00481495
				0.000508306	0.00926766
				-0.00853208	0.0156155
				0.037759	-0.00078645
				-0.00386331	-0.0126817
				-0.00438742	0.0316921
				-0.00787498	0.00558121
				0.0430252	-0.023084
				0.00533337	0.031073
				0.0210912	0.0574949
				-0.0263433	0.0153486
				-0.0423673	0.00234468
				-0.00443187	-0.0226205
				-0.0573183	-0.0329741
				-0.0387487	-0.00775229
				-0.0185572	0.0123781
				-0.0256475	-0.0770596
				-0.00436258	0.0607138
				-0.00444061	-0.00464442
				0.00619488	-0.016786
				0.00196621	0.0192121
				0.0243262	0.0121756
				-0.045819	0.0114497
				-0.0341168	-0.0111879
				-0.061993	0.0475328
				0.0697675	-0.0143259
				-0.022686	-5.96053207613523e-05
				-0.00867273	0.0250675
				0.0628362	-0.0115708
				-0.0723859	0.0101703
				0.171427	0.0351638
				0.0349232	0.00783547
				0.0131366	-0.0489896
				-0.130795	-0.00910843
				-0.133261	-0.0108541
				-0.170995	-0.0471277
				-0.0955886	0.0229038
				0.0226251	0.00619384
				-0.0741261	0.0365889
				0.0464068	0.0247977
				-0.00977835	0.0181492
				-0.0592017	0.0192291
				0.0175094	0.00611187
				-0.0198093	0.0113793
				-0.0340379	0.0154403
				-0.0170052	0.011621
				0.0827743	0.0270015
				0.0610084	0.0119451
				-0.0260494	-0.0443628
				0.0223831	0.012478
				0.00354616	-0.0373004
				0.0198033	-0.00176665
				-0.0585903	-0.0295704
				-0.164918	-0.000667191
				-0.0695393	-0.0349543
				0.0522119	0.010632
				-0.00498353	-0.00194979
				-0.0367782	-0.0320237
				-0.051306	-0.00617537
				0.0223905	0.00105553
				-0.0456404	0.0191534
				0.0342934	-0.00598434
				-0.067027	0.00726629
				-0.0132169	0.00547717
				0.00479085	0.0113948
				-0.0193307	0.0269936
				0.0293716	-0.00685954
				0.113147	-0.000177779
				-0.0379721	-0.00530315
				0.0381008	-0.0206822
				0.0753621	-0.032456
				-0.0571854	0.00548199
				0.104569	-0.0183317
				0.0479367	0.0186357
				-0.0152785	0.0206545
				-0.00255869	0.0267209
				-0.0763384	0.00915279
				0.0177399	0.00109456
				3.60815406365289e-05	-0.0109873
				-0.0101662	0.0185803
				0.0269965	-0.0109756
				-0.00278941	-0.0178357
				-0.0177218	-0.0109893
				0.0125499	0.00257455
				0.0318586	0.00774305
				-0.0259648	-0.00586621
				-0.0173504	0.00201608
				-0.0673277	-0.00778308
				-0.067082	-0.0138433
				-0.0523315	0.0130248
				-0.0142152	0.0179279
				0.0572736	0.009802
				0.000453073	-0.0104902
				0.0425892	-0.0116824
				0.00126874	-0.0116977
				0.0231069	-0.0201372
				-0.024596	-0.00458345
				0.0384329	-0.01072
				-0.0144569	-0.0030956
				-0.00928592	-0.00452208
				0.0360787	-0.00838578
				-0.0409937	-0.00963533
				-0.0309989	0.00343229
				0.0181417	-0.0173943
				-0.00781713	-0.0239024
				0.00953234	-0.0257483
				0.0203967	-0.0170252
				0.0309942	0.021522
				0.0880907	-0.0162388
				-0.0254636	0.00440032
				-0.00407047	0.0103983
				-0.0212485	-0.0270302
				0.00781237	0.050275
				-0.00985187	-0.00143971
				-0.0411982	-0.0202297
				-0.00567149	0.0388361
				-0.121438	0.0350597
				0.00580524	0.020457
				0.0673275	-0.0405123
				-0.0407814	-0.0153527
				0.0178906	-0.0176253
				0.00502329	0.000425293
				-0.0068107	-0.0206967
				0.0107468	0.0382912
				-0.014483	-0.0117784
				-0.0296587	0.00336573
				-0.00704727	-0.0263621
				0.0115098	0.00572644
				-0.052316	0.0111953
				-0.0225724	0.00940031
				-0.027403	-0.00909081
				-0.00167734	0.013558
				0.0232152	-0.0121705
				0.0112148	0.0121115
				0.030142	0.00333944
				-0.0657352	-0.0196744
				-0.0765431	-0.0111224
				0.0314923	-0.028032
				-0.110134	-0.00234908
				-0.0156798	-0.00356182
				-0.0428089	-0.00605062
				0.0212355	-0.0119577
				-0.00846505	0.012122
				-0.0321612	-0.00202593
				0.00669408	0.004473
				0.0552222	-0.0319645
				0.0509793	-0.00529233
				-0.00678121	0.00245283
				-0.00334366	0.0177374
				0.000434015	0.0160691
				-0.0259261	0.00599214
				-6.43326512222986e-05	0.0256155
				-0.0140709	-0.00480874
				0.0332916	-0.0166926
				-0.00785653	0.0314582
				0.0484484	-0.03589
				-0.00477296	0.0277212
				-0.00625558	0.0183367
				0.00407872	-0.0070373
				0.0103794	-0.0154239
				-0.0143295	-0.00572326
				-0.00486867	-0.0118062
				-0.0107318	-0.0219115
				-0.0181864	0.0239149
				0.0549926	0.012113
				0.021304	-0.0287867
				-0.0307019	0.0342156
				-0.0216847	0.0348072
				-0.00496589	-0.0154583
				-0.00158074	0.0184126
				-0.011727	-0.00474629
				-0.0099019	-0.011587
				-0.00953334	-0.0176679
				0.019944	-0.00294335
				0.00480959	0.00705975
				-0.0065739	-0.00259128
				-0.0336121	-0.0155168
				-0.0304479	0.028876
				0.0139616	0.000959055
				0.00204063	0.0297333
				-0.0152795	-0.0368327
				0.0153838	-0.0338757
				0.0430036	0.00561673
				0.0127843	0.0157787
				-0.0218329	0.021136
				0.022781	0.00247332
				0.00691474	0.00914739
				-0.0906737	-0.0245701
				-0.0256161	-0.0426283
				0.0279049	0.0299659
				-0.0403876	0.0519067
				-0.190456	-0.0110167
				0.0310434	-0.00871219
				-0.0700142	-0.0190155
				0.025498	-0.0236877
				0.0503669	0.0147752
				0.00563098	-0.000106257
				0.0466923	-0.00690038
				-0.0455086	0.0129467
				0.0182811	-0.0280023
				-0.0553319	0.0183308
				0.0193181	-0.0114124
				0.0239072	-0.0104657
				0.000778206	-0.0172255
				0.007913	-0.0405164
				0.0637254	0.0123673
				-0.0296296	-0.011042
				-0.0394088	0.00585722
				-0.0234559	0.0121999
				-0.0206895	0.0113408
				0.0243296	0.0170659
				0.0086382	-0.0141969
				0.0815419	-0.00653339
				-0.0068258	0.0431656
				0.00349715	0.011535
				-0.0150385	-0.0284456
				0.0164188	-0.00161201
				0.00375071	0.00434864
				0.0181014	-0.0339197
				0.0160571	0.00553766
				0.00230217	-0.0324899
				0.00783978	0.0395776
				-0.0156718	-0.0465989
				-0.00380709	0.00983254
				0.0102161	-0.00876039
				0.0692012	0.0142818
				0.0227867	-0.0215354
				-0.0336244	-0.0281435
				0.0499216	0.221345
				-0.0106804	-0.0410351
				0.00932249	-0.0367231
				-0.0995607	-0.0304519
				-0.0132481	-0.0116449
				0.129022	0.115354
				-0.0352074	0.182267
				-0.0091315	0.0400385
				0.00338752	-0.06115
				0.0189955	-0.00645202
				0.016195	0.0403611
				0.022166	0.00451338
				0.010268	0.0572336
				0.0134115	0.0213172
				-0.0306478	0.0841073
				-0.0214363	0.000419092
				-0.0187522	-0.00209743
				0.00193024	-0.0278342
				-0.0301121	0.0115925
				-0.00443874	-0.0312126
				0.0604198	0.0316044
				0.00835455	0.0498933
				0.00174074	-0.00932982
				0.00933827	0.0321948
				0.0114619	0.0582643
				-0.038382	0.00619971
				-0.0157599	-0.0061265
				-0.0467638	0.0541077
				-0.0296579	-0.0202614
				-0.0461852	0.00457592
				-0.0200076	-0.0157551
				0.0202973	0.0170984
				0.0291463	0.0344632
				0.0229459	0.0203489
				0.0887091	0.0205614
				-0.0246453	0.0158499
				0.0228894	0.00260018
				-0.001063	-0.010141
				0.0411452	-0.00606431
				0.0253312	-0.00746982
				-0.116074	-0.00167284
				0.0162936	0.00156286
				0.0165905	-0.0043586
				-0.0234954	0.0143667
				0.0206334	0.0197059
				-0.0187339	0.0157626
				-0.0390875	0.11002
				0.0114805	-0.0124908
				-0.0181266	0.0431048
				0.0238709	0.00159781
				-0.0149151	0.00555775
				-0.0133678	-0.0174105
				0.0625416	-0.024996
				-0.0204805	-0.0177657
				-0.00634353	0.00769283
				-0.0326084	0.0673073
				-0.0267081	0.020951
				-0.0109851	-0.0859387
				0.022717	0.0138266
				0.0212286	-0.00593682
				0.0231425	0.0120288
				0.0100327	0.0426922
				0.0179461	0.106313
				-0.00942178	0.0195724
				-0.0545347	0.0525693
				-0.0447113	0.0280925
				0.0287503	-0.0344825
				-0.118287	-0.104548
				-0.0993611	0.108938
				-0.00499502	-0.0271252
				-0.0200133	0.0314465
				0.0215623	-0.000328706
				-0.000683031	-0.000984871
				-0.00475224	0.00830795
				-0.00119274	-0.0203694
				-0.00508905	0.0248707
				0.0184022	-0.0455214
				0.023099	0.00777066
				0.0215401	0.226502
				-0.0253012	-0.034912
				-0.0128679	0.0940583
				-0.0154235	-0.0371188
				-0.0471539	0.0262803
				-0.0170859	0.0399571
				0.0348332	0.0651697
				-0.0311332	0.0103224
				-0.00244926	0.00323071
				0.0391519	-0.0438218
				-0.0118622	0.0345793
				-0.00554527	0.00777196
				-0.0477373	0.0328837
				-0.0629065	0.0666717
				0.145925	0.0297074
				0.00944634	0.00595105
				0.0303213	0.0386595
				0.0383131	0.0463884
				0.00881264	0.0562436
				0.0124622	0.0297472
				0.00706444	0.0113874
				-0.0124811	-0.0844849
				0.00598868	-0.00485624
				0.0277974	0.0162536
				0.046103	0.0519858
				0.0182545	-0.00105537
				-0.000319948	-0.00487244
				0.0323999	0.00224276
				-0.0264093	-0.0216917
				0.0593367	-0.0471575
				0.00469181	-0.0246426
				0.0117418	0.0513333
				-0.000679149	-0.0289379
				-0.0155154	-0.0156491
				-0.0209907	0.0162364
				-0.00145305	0.00880882
				-0.010554	0.00365886
				-0.0059355	0.0357952
				0.00208529	0.0343669
				0.0148737	-0.0014624
				-0.035012	0.041187
				0.0276601	0.0332034
				0.00889369	-0.0120607
				0.08088	0.0175421
				-0.0134753	0.0551156
				0.0249184	0.0308868
				0.0569322	0.00361375
				0.0878571	0.0552691
				-0.00108736	0.0136223
				0.0345334	-0.0372294
				0.00764111	-0.00803737
				-0.010305	-0.00623822
				-0.0124197	0.0402212
				-0.0192777	0.00812996
				-0.0236469	-0.00712641
				-0.0317124	-0.03231
				-0.0298382	-0.0191447
				-0.0082912	0.0385432
				-0.029359	0.0231158
				-0.0226373	0.046144
				0.033678	-0.0243124
				0.0381344	0.0424491
				-0.0329835	0.0123031
				0.0262001	-0.00803025
				0.0128763	0.0564094
				-0.0439425	0.0346028
				-0.0546214	-0.00799331
				0.0102266	-0.0187784
				-0.0166551	-0.00566989
				-0.0442909	0.0385174
				-0.0432864	-0.000899915
				-0.0244979	0.0227965
				-0.00985179	0.0595631
				0.0151452	-0.00810188
				-0.0284864	0.0234282
				0.00175574	-0.0357537
				-0.0421256	-0.0518509
				0.0518205	-0.00669531
				0.0175935	0.0545506
				-0.0208191	0.130915
				0.212548	-0.0242387
				0.0193878	0.0145702
				-0.00848291	-0.00476889
				0.0298955	0.01632
				0.00706752	0.00780578
				0.00927987	-0.0171574
				0.0119769	0.00985447
				-0.0380691	-0.0426831
				-0.0392189	-0.01912
				-0.0477621	0.0181687
				0.0128547	0.0543535
				-0.0177443	-0.00479781
				0.0269073	-0.000792388
				-0.0118064	0.027857
				-0.0119016	0.0134602
				-0.0222602	-0.0503589
				0.0256574	0.0103077
				0.0340738	-0.0286716
				-0.040285	-0.0175209
				-0.0387438	-0.0148678
				-0.0117877	0.00227612
				-0.0154916	0.027456
				0.0572983	-0.0153544
				-0.00632344	-0.00290293
				-0.0744978	0.172138
				-0.0209005	0.0251842
				0.0395828	0.0249872
				-0.0293354	0.00490033
				-0.0215972	-0.0317903
				0.0142789	0.0551475
				0.00777919	0.0440708
				-0.0507072	-0.0302859
				0.0586806	0.00383604
				0.023556	0.104117
				-0.0475652	0.0709422
				0.047152	-0.0182041
				-0.0404989	-0.0164099
				-0.00485124	0.00205699
				-0.00406364	0.0276433
				-0.030624	0.0375497
				-0.0223251	0.00187082
				-0.0377932	0.0160516
				0.0275852	-0.00449127
				-0.0207815	-0.0513134
				-0.0402529	0.000406693
				0.0574919	-0.0322241
				0.00680533	0.0143801
				-0.0368875	-0.000674414
				-0.0560089	0.0425807
				0.0272679	-0.0499983
				0.010483	0.00274077
				0.039762	0.020388
				-0.00160715	-0.00867361
				0.0820742	0.061112
				-0.0318499	0.0413638
				-0.0406983	0.0161681
				0.00984486	-0.0266579
				0.0226749	0.00226706
				-0.0834395	-0.0305813
				-0.0361707	-0.0114158
				0.0167057	0.0968576
				-0.0154296	0.0808496
				0.0638605	0.0350674
				-0.0891203	-0.0368426
				-0.00429909	0.0323339
				-0.0596485	0.00342234
				-0.0573151	-0.0356849
				-0.0530347	0.0112403
				0.0360939	0.0399095
				0.00227355	-0.0335742
				0.0164273	0.0393089
				-0.0275015	0.0636099
				-0.00433467	0.0114255
				-0.0631021	0.0313286
				-0.0148915	0.005762
				-0.0228758	0.00434362
				0.0528627	0.0397031
				-0.0334291	0.0211316
				0.0205937	0.0267005
				-0.0456579	0.0560996
				0.0143232	-0.0488836
				-0.00566115	0.0259108
				-0.0191899	0.00345677
				-0.0599189	0.0348927
				-0.0637306	-0.0163452
				-0.0269688	0.0505413
				-0.0441511	0.0233611
				-0.0329978	0.148925
				-0.0997523	0.0334338
				0.0351676	0.00571694
				-0.0757506	-0.0120734
				-0.0161825	0.0472148
				-0.0368186	0.0523511
				-0.0272716	0.0368937
				0.00617315	-0.00900645
				0.00809112	0.0277192
				0.0229953	0.00748218
				-0.0151046	0.00941973
				-0.00784107	-0.00638198
				-0.023992	-0.0375106
				-0.040119	-0.024989
				-0.0375384	-0.00338581
				-0.051289	0.0565421
				0.0338585	0.0137753
				-0.00548851	0.00933167
				-0.0421003	-0.0140096
				-0.0282392	-0.00460433
				-0.0136477	-0.0169725
				-0.0721731	0.000416046
				-0.0268788	0.037216
				-0.043791	-0.0250202
				0.0245093	0.0149154
				0.0668569	0.00357418
				-0.0146037	0.0341349
				-0.0272327	0.0606151
				0.00144614	-0.0122313
				-0.0262026	0.0114703
				-0.0187623	-0.0122351
				-0.0516327	-0.00882398
				0.0182482	-0.00881966
				-0.000315614	0.0614246
				0.027069	-0.000441396
				-0.0638062	0.00780465
				0.033488	-0.0259023
				-0.00695642	0.0111762
				0.0244877	-0.0127472
				0.0207846	0.00623506
				0.00402406	-0.00224938
				-0.00188714	-0.0104494
				-0.00376203	0.0349039
				0.00295581	0.0214651
				0.0148282	-0.0209301
				0.0205112	0.0070917
				-0.0194941	-0.000983002
				-0.0256573	-0.0307423
				0.0230628	0.045709
				-0.0239861	0.0365971
				-0.00114308	0.0211715
				0.0224539	0.0221682
				-0.0152148	-0.00973178
				-0.00776561	0.0799302
				-0.028097	0.00241166
				0.0315718	0.0112076
				-0.0094065	-0.0176572
				-0.0139219	-0.0071123
				-0.00980503	-0.00757414
				0.00684097	0.0516314
				-0.0120666	-0.016512
				0.0064455	-0.00490818
				0.0119241	-0.00349535
				0.00871672	-0.0063129
				-0.00304528	0.00164569
				-0.00681997	0.0117674
				0.00656259	0.0487809
				-0.0284657	0.00545842
				-0.031356	0.0387001
				0.00737579	0.0194142
				-0.00538848	0.0400504
				0.0168182	0.0102026
				-0.0363704	0.0346153
				-0.00949001	0.0736978
				0.0255388	0.0189561
				-0.00129237	-0.0240997
				0.0014485	-0.0350835
				0.0263797	0.0211917
				0.00481895	-0.0186229
				0.0120164	0.022469
				0.011801	0.0129379
				0.0236409	0.0258469
				0.000464152	0.0243415
				-0.0296698	0.0849664
				0.0113828	0.00394884
				-0.00644728	0.0571798
				0.0395925	0.0203559
				0.0209782	-0.00700164
				0.000112603	-0.0223668
				-0.00795686	-0.0102617
				0.0519759	-0.001714
				-0.0117994	0.0333161
				0.00438248	0.0364593
				-0.0178847	0.00465308
				0.018247	0.0310497
				0.0310526	-0.0255781
				0.0177338	0.0272989
				0.029449	0.01611
				0.0203426	0.00407458
				0.0167235	0.0381949
				-0.013699	0.0600851
				0.00178913	-0.0067647
				-0.0124315	-0.0106574
				0.00794244	-0.033288
				0.00644804	0.0351254
				0.0336724	0.0363002
				0.0204334	0.0502604
				0.0192997	0.0871563
				-0.00358061	0.0465833
				-0.0119268	-0.0307312
				0.0211057	-0.0178773
				-0.0198213	0.0472559
				-0.0501608	0.00355571
				-0.0140624	-0.000279688
				0.0165712	-0.0297831
				-0.0138172	0.0503954
				-0.0259813	0.0358667
				0.0141894	-0.0368753
				-0.0161848	0.0250047
				-0.0628018	-0.0247009
				-0.0199111	0.0641253
				0.0324242	-0.0123964
				-0.00143363	0.0155736
				-0.0154567	-0.0147821
				-0.0111677	-0.0566154
				0.116814	0.0489595
				0.0810499	-0.0105338
				0.0474391	0.0462414
				0.00309256	0.0586677
				0.0769984	-0.0361215
				-0.0153304	0.00248598
				0.00511795	0.00292804
				-0.0073865	0.0247027
				0.00212645	-0.0760157
				-0.00603249	0.00595448
				-0.00931275	0.0246587
				0.0164125	0.0103764
				0.00872482	0.0197646
				-0.0641345	0.0814694
				0.0476838	0.0803318
				0.030185	0.0116972
				0.0515231	0.0065657
				0.129392	-0.0229835
				0.0138423	-0.00302171
				-0.0099761	0.0155654
				0.010253	-0.0174225
				0.0142619	0.0253744
				-0.00463474	0.0117298
				0.0220012	-0.0294693
				0.0409505	-0.0303114
				0.0255077	0.0365636
				0.00734957	0.0391
				0.0198545	0.0267154
				0.0193971	0.0216853
				0.011048	-0.0118703
				-0.029378	0.032974
				-0.00478505	0.0402848
				0.0156886	-0.0160139
				0.00979177	-0.000702345
				8.86881778586479e-05	0.00408744
				-0.0230152	0.027504
				0.0327145	-0.0258778
				0.00166878	0.0419285
				0.0528361	-0.0104475
				0.00724853	0.0552635
				-0.0315709	-0.0128913
				0.0281178	0.0203919
				0.0324864	0.00921695
				0.0468715	-0.00704539
				0.0145417	0.0138452
				-0.0264207	-0.0130773
				0.0115869	0.0699813
				-0.0513796	-0.0163513
				0.0109561	-0.0239859
				0.0388344	0.0129481
				-0.0311261	-0.00472359
				0.00374533	0.00678592
				-0.0314711	-0.0541592
				0.104057	-0.0292448
				0.0365488	-0.00503418
				0.0431356	-0.0236429
				-0.0134614	-0.00869024
				0.00958046	-0.0447485
				-0.00847219	-0.0153422
				-0.0226901	0.014338
				0.0282974	0.0379143
				0.0254029	-0.0108348
				0.0810053	-0.0359418
				-0.00291194	0.00923582
				0.00688168	-0.0158406
				-0.00289928	0.00716884
				0.0241995	0.0216425
				0.0398807	0.0564665
				0.0195963	-0.00258054
				0.00024409	-0.0546249
				0.0897326	-0.0121823
				-0.010391	-0.013844
				0.0122971	0.0104503
				0.0424278	-0.0134241
				0.0353916	-0.0271341
				-0.00583173	-0.00485049
				0.0199455	0.0349732
				0.0107895	0.0109989
				-0.00853528	0.038164
				0.02859	-0.0236801
				0.142463	-0.0582743
				0.140782	-0.00886504
				0.0897693	-0.00324557
				0.0275062	0.0219613
				0.0128608	0.00366456
				0.0182896	0.0124486
				0.018491	0.0131898
				0.0292543	0.0154484
				-0.0103806	-0.0279056
				0.0645286	0.0282209
				0.0344676	-0.020437
				-0.0312384	0.00929057
				-0.0223533	0.0159679
				-0.00621618	-0.000780015
				-0.000595239	0.00503481
				-0.00125659	-0.00876907
				-0.00801044	-0.00512311
				0.05883	0.0334733
				-0.00128624	-0.00707083
				0.0219353	-0.00635813
				0.01548	-0.0202205
				-0.0200148	0.0291946
				0.010594	0.00647281
				0.0177548	0.0321216
				0.0524761	-0.0305919
				0.0325743	-0.0400653
				0.0400479	-0.0276481
				-0.0280936	-0.0592445
				0.00332484	-0.0367412
				0.00454925	0.0130988
				0.0181724	-0.0114694
				0.00684068	0.0184289
				0.0198364	0.0451812
				-0.0119297	0.0533483
				0.0277234	0.00298148
				0.0412009	0.0303352
				0.0782648	0.00346987
				0.0363094	-0.00327285
				0.0196217	0.0267111
				-0.0113505	0.0128015
				-0.0428971	-0.01932
				0.0371879	0.00251911
				0.0149082	-0.00422299
				0.0167632	-0.00108276
				-0.0222787	-0.0132844
				0.00487457	-0.00286303
				-0.0262668	-0.019098
				-0.0114114	-0.00537692
				0.0352883	-0.01021
				0.0325943	-0.00020269
				-0.000758505	-0.0143254
				-0.00272769	-0.00738056
				-0.00420678	0.0109214
				0.0176738	-0.000835624
				0.00246141	-0.019603
				0.0172958	0.0162835
				0.0211811	0.0199042
				0.0200678	0.0117415
				-0.0195028	-0.0332117
				0.00465957	-0.0168506
				0.00551456	0.0120767
				0.00400104	0.00329579
				-0.0275545	-0.00366311
				0.0297259	0.00870359
				-0.0412133	0.0433887
				-0.00788417	0.00016518
				0.011015	-0.0126361
				0.044347	-0.0157091
				0.013799	-0.0143022
				0.00302625	0.0181986
				-0.0231337	0.0197746
				0.00787711	-0.0272179
				-0.0282523	0.00256847
				0.0127579	-0.0183482
				0.0622944
				0.0650246
				-0.051007
				-0.016057
				-0.0364252
				0.021374
				0.0158055
				-0.00737858
				0.00904378
				0.0144821
				-0.0340536
				-0.0087002
				-0.0157895
				-0.0035927
				-0.00260465
				0.0357431
				0.0594062
				0.0114255
				-0.0229305
				-0.0256061
				0.00373884
				0.0202607
				-0.0148152
				-0.0136825
				0.0364727
				-0.0170626
				0.00179789
				0.0329468
				0.0197211
				0.0153675
				0.0107099
				0.015388
				-0.00536437
				-0.00885723
				0.00655073
				0.00833898
				-0.00032242
				0.00352384
				-0.00081207
				-0.0045561
				0.0395546
				-0.00232952
				0.00542094
				0.0124378
				0.0495006
				0.0898091
				0.063874
				0.0610208
				-0.00654921
				-0.0278009
				-0.0152453
				0.00624126
				-0.00875007
				0.00691696
				-0.0227947
				-0.0038553
				-0.00368179
				0.00385376
				-0.0205085
				-0.000282019
				-0.00307075
				0.0075223
				-0.0230447
				0.00523816
				0.0206248
				-0.018343
				0.0433288
				-0.0447009
				-0.00182248
				0.00028942
				0.0128442
				-0.0200846
				-0.0339426
				-0.0184568
				0.0734474
				-0.00899802
				0.0391902
				-0.00251385
				-0.026615
				0.0437337
				0.01202
				0.00981353
				0.0276128
				0.00811583
				0.0811019
				0.0246097
				0.0122598
				0.0113078
				0.0233325
				-0.00583283
				-0.0409283
				-0.00207861
				0.00845755
				0.0354213
				0.0141184
				-0.0214996
				-0.0311692
				-0.00133211
				-0.00576329
				0.0208669
				-0.00337021
				-0.00375308
				-0.0155353
				-0.0182045
				-0.00158717
				-0.000411815
				0.00525291
				-0.020482
				-0.0288188
				0.0197402
				-0.000341031
				-0.0107437
				-0.0118294
				-0.0215188
				-0.0102726
				0.00816602
				-0.0184888
				0.0156607
				0.00370142
				-0.0444914
				-0.0169643
				-0.0160621
				0.00930805
				0.0181175
				0.00731963
				0.017502
				0.0294005
				-0.00560208
				0.0121906
				-0.00310756
				0.00866723
				0.0186357

## Sheet: SupFigure 2
	SupFigure 2e
	looming	nonlooming
	0.0150603	0.00924204
	0.0364293	-0.0268881
	0.136783	-0.00138674
	0.0123872	0.0566201
	0.016314	0.0359223
	0.0314638	0.00963866
	0.0354859	-0.0118392
	0.0286182	0.043885
	0.0177676	0.106097
		0.117869
		0.0548954

## Sheet: SupFigure 3
	SupFigure 3d
	pairing selective				increased selective
	pairing	paired	increased		pairing	paired	increased
	0.100233	0.0789948	0.0970857		0.100233	0.0789948	0.0970857
	-0.0650224	0.0199136	0.0233251		0.131835	0.0675593	0.0908747
	0.103387	0.0450938	0.0375575		0.0031965	0.0107702	-0.0557757
	0.131835	0.0675593	0.0908747		0.0519654	0.0504104	0.0415565
	0.0519654	0.0504104	0.0415565		0.0085096	0.0235885	0.0610418
	0.0554814	0.0217915	0.04352		0.0264309	0.00226628	0.0150495
	0.0327682	-0.00250677	-0.045166		0.0554814	0.0217915	0.04352
	0.0510037	-0.00257903	0.0239234		0.0379863	-0.00425162	0.0361806
	0.0413903	-0.0250122	-0.0123708		0.0668556	0.0613385	0.0631821
	0.0668556	0.0613385	0.0631821		0.0188051	0.0231695	0.0437134
	0.0809608	-0.00454899	0.0353481		0.0541341	0.0292634	0.0427931
	0.0516716	0.0123689	0.0360934		0.0809608	-0.00454899	0.0353481
	0.0617576	0.00202877	-0.00782559		0.0516716	0.0123689	0.0360934
	0.0433029	0.0135577	0.0459625		0.0318145	-0.0138027	-0.00406005
	-0.0523337	-0.0118367	-0.0709583		-0.00143595	-0.0103685	0.0229026
	0.0178482	-0.00470783	0.00386582		0.137142	-0.0143436	0.0366851
	0.0540599	-0.00363821	-0.00847859		-0.0110777	-0.0112875	0.0583616
	0.0470382	-0.0115794	0.0612402		0.038605	-0.00851293	0.0134494
	0.0756719	-0.0017647	-0.0067511		0.0730784	-0.00415707	0.0343212
	0.0543374	0.0305253	-0.0119943		-0.000754168	0.0101048	0.0465362
	0.0730784	-0.00415707	0.0343212		-0.00466793	-0.00626337	0.0541656
	0.0437847	-0.0294217	-0.041204		0.0121469	0.0124114	0.0458393
	0.0528729	0.00514453	-0.0156873		0.0418757	0.0037895	0.0647214
	-0.0550482	-0.0307802	-0.0190251		0.00148947	-0.00219832	0.0127321
	0.0443698	0.0361521	0.00421492		-0.0357993	-0.0144711	0.016512
	-0.0741654	-0.00756608	-0.0531231		0.0300778	0.0169677	0.0524601
	-0.00247872	0.0107121	0.00614669		-0.0169407	-0.0146101	0.0463282
	-0.0435348	0.00390472	-0.0280406		0.0175137	0.0376112	0.0298216
	0.0557468	-0.0250244	-0.0106271		-0.0172434	-3.21644442839442e-05	0.0346022
	0.0200196	0.00192222	0.0487527		0.00837428	0.00886773	0.0539497
	0.0429499	0.0107291	0.00818486		-0.015598	-0.0130427	-0.0279796
	0.0931019	-0.000726507	-0.00733103		-0.0262361	0.010867	0.0359213
	0.0497625	0.00731673	0.00363727		-0.0239123	0.0284377	0.0893864
	0.0338887	-0.00793495	0.0390313		0.0200196	0.00192222	0.0487527
	0.0234731	0.0271843	0.00942301		-0.00166691	0.0190861	0.03212
	0.0779137	0.00175045	-0.00768411		0.0407939	0.0321267	0.0847253
	0.0548383	0.017059	0.0304226		-0.0451886	-0.000181037	0.0493118
	0.0314032	0.0116658	-0.0145686		-0.00671559	0.0173912	-0.0984959
	0.0392784	0.0114001	-0.0134405		0.00348706	0.0259057	0.0585792
	0.0390053	-0.000200222	-0.02103		-0.0147656	-0.00482111	-0.0939216
	0.0525565	0.0326922	0.0108121		0.00600832	-0.0147735	-0.0345273
	0.0421395	0.0218985	0.0573176		0.0297295	-0.0113047	-0.0796207
	0.0737501	0.030842	0.0786577		-0.00329228	-0.00563061	-0.0472016
	0.08572	0.0555321	-0.0196838		0.0167556	0.00899126	0.0190223
	0.0422658	0.00305053	0.0152774		0.0169625	-0.0182218	-0.0751465
	0.0566789	0.0243372	0.0598823		-0.023977	0.0300318	0.0883556
	0.0491644	0.00268813	0.00269925		0.00882204	0.00219359	0.0150144
	0.0249643	-0.00498861	0.00829854		0.00416935	0.00130187	0.0346083
	0.0383612	0.0160304	0.0287372		0.0120467	-0.00551221	0.0247162
	0.096429	0.0548188	0.0685904		-0.00124397	0.0179014	0.0284602
	0.0114798	0.0252885	0.0303642		-0.0430802	-0.0132867	0.0480243
	0.0521708	0.0428374	0.0625871		-0.00289142	-0.0149358	0.013016
	0.0448552	0.0416707	0.0805031		-0.00376379	-0.0110794	0.0174956
	0.0139903	0.000807867	0.0477274		0.0268612	-0.00129623	0.00974397
	0.0638414	0.0401983	0.0507317		0.00868794	-0.00528376	0.0830263
	0.0274872	-0.0222667	-0.015664		-0.0245774	-0.0126887	0.0484573
	0.0628084	0.0163984	0.128303		-0.0451886	-0.0150476	0.0385308
	0.0605543	0.00538999	-0.027399		0.022492	0.0254445	0.0138781
	0.0599683	0.0154122	0.00836082		0.0737501	0.030842	0.0786577
	0.0837596	0.0796596	0.240177		-0.00167287	0.0147958	0.0566946
	0.0354519	0.00427181	0.0371891		0.00446363	-0.00346723	0.0246771
	0.0436814	0.0110516	0.0158044		-0.0318447	0.010136	0.0500517
	0.037542	0.00110939	-0.0127401		0.0490164	0.020179	0.0304097
	0.0287817	7.96004649116222e-05	0.101766		0.0292374	0.00690729	0.0352209
	0.0265285	-0.00428328	0.0574293		0.0205154	0.0104505	0.0307965
					0.00398193	-0.00491382	0.03968
					0.0566789	0.0243372	0.0598823
					0.0190466	-0.00233814	0.0219303
					-0.0512786	-2.39046760083794e-06	0.00402906
					0.359287	0.0032643	0.0453486
					0.188541	-0.0302672	0.0322346
					0.0383612	0.0160304	0.0287372
					0.096429	0.0548188	0.0685904
					0.0521708	0.0428374	0.0625871
					-0.010019	0.00896351	0.0352118
					0.0448552	0.0416707	0.0805031
					-0.00244659	0.00464821	0.0278051
					0.0638414	0.0401983	0.0507317
					0.0296127	0.0189569	0.0624012
					0.0232139	-0.0092119	0.0363441
					0.0239325	0.0110788	0.0280564
					0.119125	0.0150516	0.0708129
					0.0567024	-0.00434282	0.022374
					0.00561756	0.00437128	0.0429585
					0.121396	-0.0142339	0.0155132
					0.0656583	-0.000921463	0.0408194
					0.0289863	0.00199717	0.029451
					0.0628084	0.0163984	0.128303
					0.012691	0.0211946	0.0303931
					0.0837596	0.0796596	0.240177
					0.0204051	-3.25862433390584e-05	0.0515607
					0.0244882	-0.00612715	-0.00436887
					0.00311692	0.0108035	0.0555114
					-0.00892962	0.000220427	0.0213223
					0.00968849	-0.00580676	0.0519185
					0.00045048	-0.00480665	0.0498744
					-0.0404531	-0.0132022	0.0678565
					-0.010323	0.00198939	0.0557865
					-0.0142528	-0.0211551	0.0457439
					-0.032736	-0.000986732	0.0902566
					-0.0078874	0.00224224	0.0484224
					0.00958774	0.00651216	-0.00492562
					-0.0276109	-0.0106411	0.0298268
					0.0069682	0.0143815	0.0409457
					0.0287817	7.96004649116222e-05	0.101766
					-0.00806639	-0.0102234	0.152054
					0.0168833	0.0153376	0.045362
					-0.00891515	0.0175349	0.0424286
					-0.0405773	0.0028351	0.0843617
					-0.0199512	-0.0086216	0.0550695
					0.0302673	-0.0082004	0.119582
					-0.0270084	0.00731234	0.116084
					0.0265285	-0.00428328	0.0574293
					0.0193234	-0.0181485	0.0720375

## Sheet: SupFigure 5
	SubFigure 5e						SubFigure 5f																															SubFigure 5g
	Whisker	Pairing	Matched	Mismatch			trial number	1	2	3	4	5	6	7	8	9	10	11	12	13	14	15	16	17	18	19	20	21	22	23	24	25	26	27	28			pairing selective			interleaved-matched selective
	0.0520094	0.0470779	0.0440213	0.0365251			neurons																															pre-stimulus			pre-stimulus
	0.0440948	0.0319996	0.0453715	0.0302635				0.147972	0.091785	0.238197	0.123875	-0.0157645	-0.00250268	0.0380602	0.171947	0.0184485	0.197383	0.0369205	0.000973373	0.121287	0.0438686	0.00316133	-0.0502387	-0.0915618	0.0260825	-0.0350094	0.0511741	0.0708773	0.0603028	-0.0351083	-0.0409252	0.0152997	0.0584954	0.0552392	0.010483			pairing	matched		pairing	matched
	0.054149	0.0716715	0.0442428	0.0324099				-0.0513126	-0.0411595	0.0659394	0.0150954	-0.0092163	0.0182691	0.192059	0.144616	0.0600218	-0.024663	-0.0211669	-0.0753741	0.0382346	0.0390172	0.0569457	0.209418	-0.12258	-0.0349751	0.0842342	0.0732418	-0.0211119	-0.0298076	0.0220779	0.0316311	0.0387775	0.0428236	0.0417943	-0.0173675			-0.0325489	0.00564596		-0.0459268	0.00289458
	0.0414348	0.0746828	0.0372325	0.0431746				0.149569	0.205732	0.00877912	0.178323	0.154082	-0.0157657	-0.0298765	0.0553081	-0.0120481	-0.139352	-0.0120772	0.0526267	-0.005322	-0.020736	-0.00043111	0.0442435	0.157293	-0.0133678	-0.0138575	0.170619	0.0493567	-0.0568863	0.0820738	0.0629392	-0.00293911	-0.00512663	-0.0839494	0.0485087			0.00807064	-0.000641384		-0.0484599	0.0040099
	0.0602083	0.0572509	0.0405721	0.0323705				-0.0162176	0.127297	0.0358584	0.117107	-0.0123708	-0.0475597	0.474702	-0.0188342	0.0647022	-0.0667942	-0.0442656	0.00843055	0.0102382	-0.0205834	0.0261459	0.160978	0.087344	-0.0558197	0.0553131	0.115436	0.00867772	0.056495	0.0431634	0.110445	0.0852014	-0.013274	-0.0126944	0.129011			-0.0551095	0.00179584		0.00687231	-0.0044368
	0.0602014	0.0584598	0.039319	0.0230076				0.0171078	0.138384	-0.100821	0.0498236	0.115048	0.156905	0.0331582	-0.0502032	0.0352242	0.00805597	-0.025856	0.0384769	-0.0118781	-0.0168584	0.0169469	0.140872	0.154724	0.0572021	0.0374068	-0.0602436	0.0689405	0.163038	0.0212286	0.133483	0.124725	0.0708994	0.000987515	-0.159486			-0.040645	-0.0161533		-0.00903314	-0.0138903
	0.0674323	0.0446248	0.0547737	0.0386652				-0.0305027	0.0780239	-0.13783	0.0133778	-0.00663833	0.0277543	-0.0239165	0.0728289	0.0781534	0.0198357	0.0426341	0.0621545	0.0677965	-0.0523145	0.0153081	0.180017	-0.022045	-0.0245114	0.128405	0.11964	0.0451748	0.0569056	0.0742534	-0.0124139	0.0429309	0.00183681	0.0153228	0.0412291			0.00521047	0.0133895		0.00213414	0.00015296
	0.0636612	0.0501079	0.0585019	0.0215864				0.0882933	-0.0185779	0.0690089	-0.0204415	0.0595508	0.055192	0.255636	0.0772362	0.0783873	-0.0305698	-0.104871	0.182783	0.0257868	-0.10779	0.0249656	0.0667919	0.0602861	0.282986	-0.0415391	0.0272828	-0.0193368	-0.0188803	-0.0480171	0.196212	0.0641489	-0.146862	0.0304364	0.262101			0.003177	0.0120549		-0.00629842	0.00197552
	0.0683179	0.0461085	0.0295629	0.0208553				0.0284238	0.0545334	-0.116641	0.056676	0.0454968	-0.0174917	-0.0563195	0.0806631	-0.0150826	0.0414145	0.0113396	0.140563	0.0861671	0.0400993	-0.0256506	0.0825386	-0.11134	0.0121095	0.0243264	0.0268642	-0.0205397	-0.0517975	-0.0197129	0.050174	0.0735819	-0.0404031	0.0124407	0.0553916			-0.0327575	-0.0115331		-0.0348365	0.0113562
	0.0539748	0.0505609	0.053043	0.0255632				0.0674912	-0.0058261	0.0935321	0.0319298	0.112593	0.0366071	-0.0283194	0.0702675	0.0788774	0.0112763	-0.00471158	0.0234276	-0.00160986	0.140712	0.0197874	-0.017398	0.0283522	-0.0257731	0.0177825	0.0361333	-0.0162925	0.0401706	0.00237007	0.0681169	-0.0857062	-0.0111936	0.118006	-0.00176242			-0.0200429	0.0110565		-0.040645	-0.0161533
	0.0696904	0.0306253	0.0585147	0.0216485				0.0585639	0.0465921	0.0451492	0.0644954	-0.0782559	0.0848756	0.0216936	0.0383681	0.00615047	-0.0378979	-0.0755122	-0.0248325	0.0892319	0.0793777	0.0714788	0.0345627	0.0319504	-0.0893564	0.0385326	0.0658941	-0.0180236	-0.00848573	0.11645	-0.0157792	0.0626942	0.0776675	0.0589127	-0.0342503			0.0322008	-0.0016776		-0.019255	-0.0105002
	0.12558	0.0395733	0.0468783	0.0181085				0.0272047	-0.0145822	-0.117832	0.115431	0.0126367	-0.0941678	0.0165401	0.0163627	-0.0276829	0.101521	0.0529644	0.0398912	0.0272355	0.0443646	0.0243937	0.00290953	0.0722865	0.0321898	-0.0192106	-0.102913	0.012124	0.0544646	0.0224771	0.0658312	0.0409248	-0.060838	0.0505072	-0.0238215			0.0150598	0.010386		-0.0273822	-5.21688e-05
	0.0271546	0.0496325	0.045417	0.0213743				0.0757315	0.0121426	-0.191808	0.044563	0.126313	-0.0397325	0.0492471	0.166022	-0.0506739	-0.0305399	-0.0355965	0.0546968	0.0652774	-0.0239807	0.00772991	-0.0565357	0.0435381	0.00480217	0.0263185	0.0873191	-0.0570389	0.0790122	-0.0294237	0.0202901	0.0161437	-0.0616934	0.103972	-0.0476087			-0.00656959	-0.00120468		-0.0389093	0.00637377
	0.0919474	0.0360796	0.0405297	0.0188894				-0.0474273	0.01793	-0.055347	-0.0123022	0.0760152	0.0696816	0.101464	0.0963078	0.0920492	0.0618043	0.00511678	0.0401981	0.0410228	-0.0566986	-0.0145516	0.0893147	-0.00862355	0.127523	-0.061108	0.0742819	0.0899282	-0.0196875	-0.0448436	-0.0356195	0.089384	-0.0601543	0.0556697	0.0323453			0.0342094	-0.00554991		0.0217305	0.0184564
	0.0290023	0.0379297	0.0528878	0.0304169				-0.00693932	-0.111277	0.040232	0.0940888	0.0801811	-0.005794	0.0379183	0.113022	0.0288606	-0.0624011	0.0131797	0.138256	0.0477164	-0.0599353	0.10942	-0.00411278	-0.0309844	0.00673884	0.00269025	0.0341953	0.0451476	0.0393557	-0.125756	-0.00161572	0.0384131	-0.124031	0.0921559	-0.0412084			-0.0198663	-0.00422844		0.003177	0.0120549
	0.0589667	0.0402287	0.0274512	0.032991				-0.080802	0.292731	-0.000827076	0.0480071	0.0019149	0.117453	0.00488831	0.0143995	0.0159923	0.0187444	0.146835	0.0628658	-0.0427945	0.0167938	-0.122922	0.046555	-0.0128558	0.117709	0.0343087	-0.0340571	0.0503931	0.0212329	0.0426928	0.042639	0.0540133	0.05845	0.066434	-0.065689			-0.0470744	0.0145398		0.00275285	0.0136992
	0.127556	0.0482225	0.0345091	0.0279236				0.0624749	0.121168	-0.0542389	0.0483478	0.0328526	-0.0436031	-0.0157111	0.0708368	-0.0347052	0.0242295	6.7932e-05	0.0758947	0.0865128	0.000794223	0.00225466	-0.00770126	0.13272	-0.060034	0.0489551	-0.0310215	0.0842073	0.045953	-0.00196212	-0.026773	0.0818022	0.127639	0.0835694	-0.0878832			-0.0311207	0.00747901		-0.025842	0.0156035
	0.0492168	0.0443862	0.0525758	0.0323929				0.00320568	-0.0641827	-0.031574	0.101437	0.0023747	0.00213801	0.0101607	0.116736	-0.0347368	0.0640506	-0.00910886	-0.0286535	0.0666226	0.158781	0.0873975	0.0142888	-0.00429576	0.0256554	0.0755811	0.0484621	0.0450613	0.130434	0.00947103	-0.0118263	0.00213129	-0.040785	-0.000879944	-0.0382568			-0.0280979	0.00398174		-0.0250316	0.0105582
	0.0582694	0.0506607	0.0389186	0.0262529				0.104999	-0.0761699	-0.0490208	-0.0181912	0.105214	-0.0110008	0.0148094	-0.063389	-0.080936	-0.080383	0.063895	0.045497	-0.00751247	0.00660947	0.127985	0.0917749	0.0763915	-0.0245234	-0.0248245	0.0458018	0.106751	0.00437273	0.0796656	0.0599285	0.0996428	0.0277575	0.121698	-0.0255052			-0.0199084	-0.0018907		0.0379254	0.00479711
	0.0334156	0.0291809	0.0779855	0.0332834				-0.00152389	-0.0419004	-0.0398224	0.0407546	0.0848091	0.105851	0.0247632	0.170596	0.101553	0.0164083	-0.0221941	0.0710149	0.00271864	0.0641665	0.0125597	-0.0678402	0.0301587	0.116721	-0.0589432	0.00534319	0.0252268	0.0583889	0.0496337	-0.16053	-0.0478305	0.0133052	-0.025979	0.151295			0.00934308	0.00757374		-0.0399141	0.00730515
	0.0536804	0.0617522	0.0408487	0.0338155				0.0184739	-0.0263247	0.104559	0.0493898	0.148755	0.146968	-0.0109215	0.0472736	0.0391837	0.173957	0.0458779	0.0303945	0.0304225	-0.00625362	0.0192985	0.0705183	-0.0353427	0.0122354	0.0487046	0.0369351	-0.0368264	-0.143953	-0.00264213	0.163925	-0.0815757	-0.0511178	0.078056	0.00599434			-0.019385	-0.0100537		-0.0113035	-0.0142658
	0.0615065	0.0424873	0.0449501	0.0351746				0.100119	0.0707148	0.0339619	-0.0229892	-0.112499	-0.00571199	0.23254	0.0256976	0.0248337	0.14808	0.0329	0.0973806	-0.0841251	0.0488355	0.0930371	-0.057893	0.013575	0.0881105	-0.0423773	0.0871431	-0.0287179	0.0724287	-0.0500508	0.180202	-0.00658772	0.163696	-0.0280026	0.0350448			-0.0227083	0.000839746		-0.0428973	-0.0178941
	0.0341919	0.036795	0.0543434	0.0366336				0.190369	0.0548254	0.0906457	0.0540159	0.0587421	0.114927	-0.0942752	-0.00192669	0.0109637	0.0861482	-0.144799	0.0461115	0.00614359	-0.0334918	0.0961447	0.282964	0.0445495	0.00617808	0.0308938	0.0410507	0.03272	-0.209141	0.0730188	0.106711	0.0405135	-0.000251008	-0.0602223	0.061302			0.0151386	-0.00392394		0.00681541	0.0189715
	0.181818	0.0488315	0.0689286	0.0385419				0.0553673	0.0629792	0.185722	-0.00815877	0.208944	0.00292363	-0.0168544	-0.0163294	0.0399368	0.031423	0.0202115	0.102011	0.0700526	-0.028162	0.065186	0.145556	-0.0339015	-0.120977	0.0349823	0.251001	-0.0358805	-0.0246173	0.00136267	0.0822768	0.00551785	-0.0921221	0.157272	0.0400947			0.021797	-0.00357481		0.0322008	-0.0016776
	0.0361892	0.0333125	0.0239899	0.0199228				0.088791	-0.0541936	0.122112	-0.0773365	0.128408	0.0781204	0.0678815	-0.00539261	0.0470705	0.00984944	0.00428552	0.0374812	-0.0256148	-0.0440154	0.0434639	0.285394	-0.0267341	-0.0652827	0.114254	-0.0363605	0.0264518	-0.0177863	0.0828062	0.0306023	0.0544804	-0.0334595	0.237454	0.0163293			-0.009546	-0.0107149		0.0150598	0.010386
	0.0746106	0.0306237	0.0334703	0.0351342				0.0580841	0.0573647	0.0560261	0.044604	-0.046468	0.0464035	0.029759	0.0380985	-0.00366094	0.00214752	0.0426441	0.12911	0.0915761	0.0111295	-0.000295784	0.0300222	0.109958	-0.00629216	-0.126954	0.0363837	0.0442769	-0.0146189	0.0139166	-0.0156194	-0.108953	-0.0311701	-0.00433698	0.0463887			-0.021877	0.0087639		-0.0457882	0.00675553
	0.0287076	0.029981	0.0313457	0.0263014				0.0345723	0.0937058	-0.0228869	0.012795	0.0863216	0.0417381	0.0241928	-0.0983993	-0.0409058	0.0302167	-0.045999	0.0658163	-0.0504991	0.0662605	0.0392663	0.138869	0.100465	0.0931574	0.0406431	0.00406364	0.0828252	0.0954833	-0.00624899	0.0400853	0.131522	-0.00936867	0.0704484	0.00177674			0.00885411	-0.0120684		-0.00627389	0.00887409
	0.0366577	0.0370744	0.0398076	0.0309619				0.0875774	-0.00538582	0.0250196	-0.0964551	0.0487214	0.0456437	0.0316993	-0.0755754	-0.0383464	-0.0490181	0.0236653	-0.0371778	0.0641822	0.0787721	-0.0296459	0.0336271	0.139267	0.119937	-0.00796646	-0.071482	0.0385908	0.0860081	0.119666	0.0598888	-0.0712177	-0.000714807	0.126377	0.0917645			-0.0033116	0.00299642		-0.0330095	0.00195737
	0.055652	0.0308233	0.0255902	0.0213202				-0.0139334	0.0292051	0.0709758	-0.0238846	0.10497	-0.0101175	-0.0461928	0.0158388	0.0255578	0.0456731	-0.052433	-0.0024791	0.0729569	0.0175613	0.0855096	0.0755898	0.0341173	0.040014	0.0418595	0.0267522	0.0163361	-0.0731197	0.115865	0.295419	0.0494922	-0.0658009	-0.0208037	-0.0282706			0.0226108	0.00197029		-0.0023955	-0.00378454
	0.0707505	0.028528	0.0363228	0.0307473				0.0284754	-0.00191266	-0.0183594	-0.0289951	0.123613	-0.0561782	0.0746151	0.0164971	-0.0259256	0.0509098	-0.0518808	0.0508802	0.0309175	-0.106046	0.0931575	0.0453535	0.08678	0.0797247	0.230085	-0.020639	0.0750614	0.0931687	0.0388724	-0.0242415	0.0146237	-0.0529705	0.0947157	-0.0629185			-0.0258345	-0.0102587		-0.027619	0.00637265
	0.0238176	0.0362969	0.0250634	0.0288762				0.0287057	0.0617385	0.0614494	0.0363367	-0.000755414	-0.00795647	0.19227	0.0410576	-0.000911539	0.0329219	-0.061386	0.0157098	0.0842179	0.0275811	0.0829996	-0.00714484	-0.157883	0.0342804	-0.026527	0.028578	0.0663072	-0.00505956	0.0106532	0.196452	-0.00946887	0.0792386	0.0735025	0.125996			-0.0179518	0.00459648		-0.0155157	-0.00433566
	0.0934178	0.0393602	0.0413288	0.0473669				-0.00806988	0.124324	-0.089559	-0.135686	0.0477776	0.0747634	0.0243819	0.0588031	0.0814402	0.177819	0.0371214	0.0150247	0.0820383	0.0601217	0.011243	0.0212947	-0.00679971	0.0795286	-0.0712734	0.0118617	0.0925655	-0.100847	-0.0850478	0.0225637	0.0687829	-0.0723544	0.138501	0.133099			-0.0192771	-0.00517047		-0.0249123	-0.00942527
	0.046966	0.0251046	0.0547598	0.0184014				-0.0356666	-0.0215215	0.0108745	0.0437112	0.1027	0.0294225	0.130068	-0.0147442	-0.0341568	0.0542311	0.0060707	0.0432581	0.0399812	-0.0107916	0.187116	0.285108	0.0913782	-0.0655581	0.0267069	0.125131	0.00648278	0.0603562	0.0744171	0.0383752	-0.00274565	-0.0355114	0.0780027	0.108077			0.0211741	0.000905049		0.0109432	0.0113384
	0.0596892	0.0349956	0.0320507	0.025464				0.00513973	0.103156	-0.239972	0.114366	-0.0403716	-0.0854513	0.0394673	-0.0285155	-0.105974	0.114249	0.0373741	0.0356787	0.03627	0.0270453	-0.0221721	0.146438	0.0516558	0.0349715	-0.0304072	0.08707	0.0276609	-0.103666	0.0660703	-0.0451283	0.074125	0.0463061	0.0958431	0.0818811			-0.0337872	0.00277338		0.0277156	-0.00626277
	0.0456052	0.0530001	0.0359389	0.0343303				0.0160134	0.0254095	-0.056304	-0.044418	0.11136	0.0544854	0.0892691	0.0357482	-0.0700733	-0.0134818	0.0595721	0.0645488	-0.00266413	0.0413016	0.0230073	0.0367346	0.123974	0.130498	0.0712065	-0.0951898	-0.0505471	0.0488681	0.0515864	0.0523891	0.00461869	0.0192094	0.077248	0.0170588			-0.000764579	-0.00695938		-0.00328259	0.00671337
	0.0375615	0.0316353	0.0625675	0.0405369				0.0370167	0.106765	0.0216064	-0.0113396	0.0857573	0.156832	-0.0418441	0.0487305	-0.0152108	0.179691	-0.0321442	0.119187	0.0766321	-0.0145881	0.0849103	0.123654	0.053301	0.13054	0.0595229	0.0258515	0.13533	0.00312483	-0.109168	-0.155491	-0.121257	-0.0639523	0.00050829	0.0892593			-0.00929726	0.00321358		-0.0152763	0.022197
	0.026294	0.0450683	0.0622847	0.0260736				-0.0326831	-0.0215337	0.0282861	-0.0417625	-0.00558637	0.160354	0.0878133	0.0316623	0.0654465	0.10245	-0.0285433	0.424666	0.0383586	-0.0739116	-0.0474179	-0.0452605	-0.0366524	0.023186	0.145653	0.08826	-0.0149702	0.00262149	0.163946	0.0862409	-0.0220876	-0.0418091	-0.0266783	0.0914329			-0.0202073	0.000692628		-0.021877	0.0087639
	0.0440852	0.0428368	0.0369699	0.0245723				0.00830796	0.0229129	0.0155278	-0.0210231	0.00199847	0.0607497	0.0136197	0.0924067	-0.0548623	0.0468105	0.0362691	0.0219953	0.107304	-0.012506	-0.0485286	0.0965781	0.136842	-0.032481	0.100742	0.0372985	0.0415505	-0.0282747	0.0294076	-0.0408182	0.0353045	-0.0498368	0.0550578	0.0228383			-0.0171936	0.00281041		-0.027364	0.00665997
	0.0332519	0.0554931	0.0496034	0.030674				0.185719	0.109031	0.0315878	0.111141	-0.00936399	-0.0646558	-0.0990985	0.00504026	-0.0481646	0.0615722	0.143381	0.0331878	0.13174	0.00933712	0.019967	-0.119227	-0.0230495	0.0611033	-0.0487132	-0.0247431	0.0388453	-0.0618695	0.0902128	0.0233561	0.0106501	0.0425404	0.0490222	-0.0230555			-0.0326424	0.00392772		-0.0092977	0.000404149
	0.0340661	0.0192749	0.0294795	0.0372929				0.0570737	-0.00985225	-0.0514507	0.0313386	0.00431044	0.037137	0.102389	0.0204143	0.0205235	0.0261521	-0.00929468	-0.0198606	0.0578372	-0.0298541	0.0366315	0.0700669	-0.0314075	0.0830635	0.0208504	-0.0192295	0.0274665	-0.0212009	0.0175707	0.0802942	0.042328	0.055032	0.0679172	0.0296366			0.00123059	0.00790764		0.00423366	0.00202599
	0.0806847	0.0415318	0.0496158	0.028193				-0.0976502	-0.074831	0.0405247	0.0738311	0.111292	0.124583	-0.0371439	0.0702605	0.0292725	0.0647876	-0.0584027	0.0281563	0.0423681	-0.0458019	0.0985299	0.379022	0.00108394	0.044602	0.0843508	0.0541669	-0.0733324	0.117049	-0.000586161	0.0528758	0.0201629	-0.0935202	0.0129019	0.0826526			0.0173431	0.00484059		-0.018357	0.00414472
	0.0371997	0.043792	0.0270106	0.0267862				0.0768877	0.0572398	0.0599963	0.0640479	0.0995393	0.0251398	-0.00505746	-0.0127451	-0.036775	0.0140054	0.0451071	-0.0197012	0.05593	-0.0216592	0.0457372	0.0855362	0.00903085	0.0596792	0.10869	-0.0517087	0.0587193	-0.0861968	0.0837226	-0.0382401	0.0455638	0.0368875	0.0227722	0.0594749			0.00894706	0.00763499		-0.00718431	0.0115562
	0.0415432	0.036828	0.0238262	0.0219209				-0.100213	0.0772659	0.0627871	-0.0405754	-0.0467973	0.0275978	0.0617022	0.0119158	0.00429299	0.141878	0.0488017	0.0128966	0.0535614	0.0949557	0.00717116	0.0691671	0.0013039	-0.00312981	0.00420365	-0.0653267	0.032946	0.124999	0.00951485	-0.0425618	-0.0916115	0.0212945	0.0698883	0.0476893			0.0206089	0.00868171		-0.0350537	0.0138386
	0.0430518	0.030244	0.0501839	0.023416				0.0672353	-0.0267091	0.00765172	0.0413054	0.0431236	-0.00306724	-0.0100473	0.0235784	0.0364796	-0.00588184	0.0554021	-0.122984	0.12466	0.0822618	-0.0489799	0.0236232	-0.0726673	0.0912289	0.0114954	0.0640003	0.0465686	0.0381453	0.0489058	0.0911421	-0.0651822	-0.0146979	-0.0747165	0.00532755			0.0207744	-0.00683562		-0.00287786	-0.00441371
	0.0724306	0.0386782	0.0549228	0.0327344				0.0690031	0.045953	0.0104673	0.0113409	0.00939752	0.0633904	0.169681	0.00834305	-0.0523467	-0.0289982	-0.0852506	0.0113961	-0.0599018	0.108033	0.0814962	0.0424096	0.0714295	-0.00999041	0.0150713	0.0871423	0.0408208	0.0270232	0.0743656	0.0521799	0.0697782	0.121925	0.0313998	-0.0489487			-0.0129158	0.00791498		-0.0147655	0.00277126
	0.20955	0.0299809	0.0397519	0.045617				-0.0401729	0.0986073	0.0583511	0.100589	0.0163065	0.0430964	0.176821	-0.0860648	0.0414836	0.0123403	0.0596167	0.00239729	-0.152566	-0.029176	0.0166966	0.0561955	-0.0647777	-0.0337835	-0.0125871	0.0754246	0.0856424	0.110964	-0.0159583	0.0753762	-0.0137624	0.0943706	0.0808083	0.0998714			0.0148198	-0.00123428		-0.000472552	-0.00458929
	0.0606795	0.0431964	0.0265902	0.0793465				-0.0237664	-0.0121088	0.055141	0.116399	-0.00234301	-0.00225562	0.193611	0.25357	-0.0264267	-0.0176638	0.316546	0.131656	0.00341566	-0.00790129	0.127276	-0.141475	-0.00310513	-0.0487313	0.0606006	0.0317634	0.0575247	-0.104384	-0.0371731	0.140209	0.00195848	0.0681339	0.0128027	0.134003			0.00120588	-0.0133949		0.00335658	0.0202484
	0.0313232	0.0323556	0.0373337	0.0252491				0.0210611	0.0738785	-0.027701	0.0885084	0.0136593	-0.0392555	0.116624	-0.0450029	0.161772	-0.170982	0.0290166	0.111387	0.00666851	0.0852733	0.0233856	0.0134466	0.0212778	0.0776949	-0.0833888	0.0345466	0.0116735	0.0665437	-0.014206	0.0665213	0.0307601	-0.0426866	1.56349	0.027734			0.0382358	0.0311778		0.000924544	0.0203777
	0.0510553	0.0451086	0.0286494	0.0379289				0.031384	0.0126548	0.00249267	-0.00578424	0.0357946	-0.083461	0.0903972	-0.0293467	0.0856426	-0.0442496	0.0166778	0.00416453	0.0318744	-0.0831233	0.0293713	0.0858434	0.0718874	0.0236201	0.00728955	0.0456224	-0.0778689	-0.0148534	0.0581337	0.045287	0.0386329	0.0794589	0.1723	0.0771311			-0.00624301	-0.000364769		-0.0241989	-0.00139048
	0.0339583	0.0535128	0.0227045	0.0743008				0.0716711	0.0313381	-0.064785	-0.000362227	-0.0735101	0.0833042	0.0861688	0.168868	0.393273	0.0217354	0.098616	0.273123	0.0251039	0.112001	0.0180214	-0.179477	0.0359979	0.142849	-0.153072	0.0698406	0.109064	-0.117839	0.00896322	0.0121055	-0.0446408	-0.00820697	-0.130184	0.0720415			0.00495764	-0.00506826		-0.00829181	0.0007378
	0.0378432	0.0238608	0.0335294	0.020551				0.070322	0.536747	-0.00496383	0.174819	0.0132626	0.0320115	0.0571677	0.464413	0.24975	0.138613	0.0194447	0.0504381	0.228872	-0.036546	0.029122	-0.000837387	-0.0256998	0.0711828	0.113489	0.0480506	0.0109	-0.0277495	0.0728379	-0.0719459	-0.055224	0.188791	-0.161869	-0.104976			0.0570745	-0.00530298		-0.033808	0.0131175
	0.0395579	0.025196	0.0173006	0.039057				-0.0206044	-0.121324	0.0535325	0.11844	0.0119878	-0.00775218	0.00439429	0.0265997	-0.00343222	-0.00446464	-0.0634884	0.0765545	0.0800868	-0.0219376	0.101486	0.054093	0.0639708	0.0807906	-0.0106196	0.011338	0.0464792	-0.0330024	0.0292922	-0.0147315	-0.0427579	0.134298	-0.0100925	0.0362905			0.0295953	-0.00597645		-0.0400808	-0.00473649
	0.0417048	0.037724	0.0292738	0.0315095				0.0967592	0.219089	0.0117568	0.0270277	-0.0389225	0.0516092	0.0664093	0.0667246	0.0967997	-0.0869555	0.0507248	0.0620099	0.0850233	0.0608058	0.0495398	-0.142221	0.0893638	-0.0801215	-0.125447	0.0486088	0.000203073	0.0188255	0.0379837	0.156355	-0.0341425	0.013402	0.167926	0.124458			-0.0122103	0.00747233		-0.013183	-0.000417794
	0.0364724	0.0842178	0.0175901	0.0304227				0.0977716	-0.0642012	0.151069	0.0832148	0.0395861	0.0702539	0.163949	-0.0233572	0.0555882	0.0270062	0.0631899	0.0444278	0.0716664	0.0224189	0.136135	0.015593	-0.0904845	-0.0155569	0.0698262	-0.0144038	0.0160666	-0.160675	0.091258	0.0530684	0.061023	0.119894	-0.0675642	-0.134497			0.0203059	-0.00225889		0.0382358	0.0311778
	0.0561634	0.0486077	0.0220464	0.0944781				-0.0111555	-0.00336601	0.0902749	0.0986449	0.0449571	0.01576	0.00226216	-0.0181367	0.0273937	-0.00987749	0.0243894	0.0353559	-0.0552366	-0.0569367	0.0267753	0.117105	0.0750191	-0.000516484	0.0899178	0.0334672	-0.0257065	0.0169794	0.0552401	-0.0164593	0.116652	0.0162595	0.0613511	0.101423			0.0315178	-0.00384568		0.0294082	0.00454289
	0.0618601	0.0368076	0.0138657	0.0209807				0.0709491	-0.145778	-0.12136	0.269445	0.160177	0.195055	0.234424	0.0022292	0.11224	0.246279	0.217846	-0.00484322	0.20675	-0.0176502	0.0266497	-0.0548976	-0.00917146	0.241787	0.113513	0.013471	0.0672907	0.0238108	0.131945	0.0384699	-0.168149	-0.216095	-0.0206457	1.03164			-0.00766293	0.00965104		0.0179869	0.00253284
	0.0231891	0.0347445	0.0138653	0.0257998				0.0215512	0.0785401	0.085744	0.0660041	-0.264533	0.0397936	0.145229	0.0998353	-0.0704792	-0.212295	0.0152014	0.0348537	-0.0111549	0.41332	0.0686208	0.0652453	0.0636522	0.0609739	0.154222	0.010454	-0.0249829	-0.105606	0.0426487	0.0236765	-0.120228	0.129754	-0.272724	0.0501427			0.0136776	-0.0177299		0.0132858	0.0191276
	0.0500136	0.0460827	0.0156222	0.0200394				0.0250836	-0.0184674	0.0390757	0.0943574	-0.00531916	-0.0145816	0.00158834	-0.0103813	0.166992	0.0509198	0.000990815	0.0679068	0.0480991	-0.0196776	0.0694826	-0.0579173	0.0884627	0.144134	-0.11264	0.0868228	0.0443823	0.05816	0.0973347	-0.0517271	-0.123635	-0.00728185	0.122853	-0.0626238			-0.0292107	-0.00277357		0.0504346	0.006461
	0.0618393	0.0313444	0.0217346	0.0223789				0.0637428	0.016571	0.120968	0.0529173	-0.0168053	0.0851475	0.0629068	-0.0347887	0.0684828	-0.0442567	0.078088	-0.117186	-0.0702848	-0.031621	0.0324518	-0.0588864	-0.0348656	0.119055	0.027156	0.0642491	0.0900298	-0.0513041	0.0690591	0.0606851	-0.024904	0.0379325	0.0299801	-0.0334176			0.00346473	0.016054		0.00618511	0.0114401
	0.0583464	0.0566387	0.019906	0.0415586				0.0313176	0.0184709	0.13004	-0.114304	0.0219376	0.0127855	0.0495583	0.0750544	-0.0298438	0.0280928	0.105717	0.039387	0.0254173	0.071713	0.0653503	-0.00192479	0.0896643	0.028887	-0.104309	0.0317175	-0.0222067	0.168828	-0.104961	0.0195975	-0.0818085	0.047615	0.0396208	-0.0148049			0.00436788	0.00701712		0.00879263	0.00627937
	0.0354621	0.0425151	0.0231803	0.0353749				0.0666047	-0.0741202	-0.00313463	-0.0112154	-0.0459995	0.0929425	0.0170061	0.0838599	0.144164	0.0163924	0.153757	0.169321	0.142263	0.0501156	0.129569	-0.0331361	-0.00658722	0.0758133	0.0316993	0.116879	0.0551943	0.0372066	-0.107852	0.0373254	-0.0905413	-0.0508136	0.149053	0.0178728			-0.0209498	-0.0083036		0.00227208	0.00892479
	0.0505062	0.0316584	0.0325063	0.0238589				-0.0588014	0.146219	-0.0654626	0.0123368	0.0980888	0.0318041	0.145637	0.0996129	0.190917	-0.0648143	0.0337209	0.136711	0.11586	0.0909688	-0.000144563	-0.0573075	0.0920232	-0.0765537	-0.0188131	0.02182	-0.0416769	-0.0436311	0.0523543	-0.0176403	0.084244	0.035851	-0.0610611	0.108235			0.0181114	0.00714637		-0.00749079	-0.00137906
	0.0558592	0.0401565	0.0192346	0.0438289				-0.0895689	-0.0677213	0.00647209	-0.057894	0.0603189	-0.0690131	0.121857	0.0883532	0.0676202	0.0464806	-0.051002	0.12263	0.0800054	0.0665682	0.0698002	-0.0958211	-0.019411	0.0172591	0.0932075	0.00120669	0.03911	-0.00117588	-0.0532059	0.12751	0.0520465	0.0990279	0.0113923	0.00199684			-0.0184208	-0.00197075		0.0203059	-0.00225889
	0.0929224	0.0208068	0.0214484	0.0210669				0.0292047	0.113035	0.143963	0.16987	0.0290009	0.0130398	0.0389126	0.0903877	0.0775037	0.0342449	-0.072354	0.157777	0.0678248	0.109506	-0.0104424	0.035004	-0.0137834	0.123664	0.0578996	-0.0221103	-0.071265	0.197403	0.0499904	0.00605755	-0.0515097	0.0158048	0.0516868	-0.143104			-0.019047	0.00177884		0.0315178	-0.00384568
	0.0582517	0.0397476	0.00800955	0.00615303				0.0945424	0.136175	0.0210317	-0.00524385	0.0503428	0.0736371	0.0926464	-0.0463044	-0.00559189	0.10077	-0.0200449	0.0353495	-0.0604885	0.0519455	0.0560833	-0.0263025	-0.0335572	0.0222961	0.0139342	0.0821865	-0.129192	-0.00562266	0.0665168	-0.00697952	0.0574084	0.0190238	-0.00270726	0.0518767			0.021795	-0.00601565		0.0479424	0.0172819
	0.0278376	0.036877	0.0123736	0.0232017				0.00170628	-0.0812015	0.0574155	0.068596	-0.199882	-0.0517524	-0.155167	0.0582443	-0.0453102	0.0126335	0.0162236	0.0280406	-0.0112022	-0.0983805	-0.013583	0.0634157	0.00145988	0.0709624	0.131826	-0.0436875	-0.013638	0.0577265	0.00884942	-0.0096021	-0.0358284	0.0446958	0.0377108	0.0476278			0.00278026	0.00512779		-0.00766293	0.00965104
	0.0431355	0.0509576	0.0128814	0.0224823				0.105871	-0.0114855	0.00674364	0.0108846	-0.0210683	0.0759306	0.00576791	0.0435616	0.107268	-0.0268336	0.0271753	0.0382366	0.0458864	0.0343486	0.084289	0.141321	-0.024946	0.0205482	0.099702	0.0032494	0.00441147	0.116776	-0.0876326	-0.0589155	-0.0108042	-0.0652449	0.0767551	-0.0470901			0.0237726	0.015227		0.0251468	0.00788534
	0.0467809	0.0592481	0.0150152	0.0392488				0.0671501	0.0423352	0.0269848	0.0416739	-0.0716001	0.00369772	0.0427148	0.0451785	0.0212693	-0.0678328	0.00863847	0.0741452	0.0582597	0.0394191	0.0704897	0.0132383	0.031536	0.0193781	0.0362757	0.0771749	0.00235646	-0.112972	-0.0531284	0.0984651	0.043266	0.0486359	-0.0173559	-0.0510961			-0.0144758	0.00727899		-0.0292107	-0.00277357
	0.0491856	0.0115407	0.00940488	0.0282877				0.0481927	0.415356	0.0348012	-0.0780578	0.0320678	0.41564	0.0104577	0.0614744	0.0151	0.00540476	0.040403	-0.0682697	-0.0431742	-0.0134064	0.0752222	0.0513912	0.107958	-0.0470142	0.0618073	0.056893	-0.0855274	0.0776817	0.0646777	-0.102346	0.0882554	-0.101208	0.0823548	-0.0421769			0.0395329	0.00955471		0.00840992	-0.00200362
	0.0320917	0.0586547	0.0148086	0.033834				0.111649	0.108338	0.0853984	0.0397124	0.0966727	0.0745173	-0.0634546	-0.0927525	0.00841311	0.0155835	0.0398504	0.111367	0.0192198	0.0933519	0.0371726	-0.113375	-0.0623458	-0.0117893	-0.0182435	0.0703633	-0.0444112	-0.0688139	0.0764705	0.0810882	0.142526	0.0604675	0.108047	0.103322			0.0282157	-0.00130602		-0.0203034	0.00177707
	0.0568846	0.0383919	0.00964883	0.026625				-0.0473751	0.0256771	-0.0622545	-0.0235499	0.00141654	0.0938673	0.0454778	-0.0374124	0.0683146	0.11082	-0.056864	0.228571	0.240486	0.304881	0.0179348	0.172867	0.0572361	0.0938629	0.0780819	-0.0243145	-0.0455664	-0.105732	0.0582226	-0.110379	0.0570364	-0.145962	0.00512455	0.0264143			-0.00675778	-0.00311352		0.0281841	-0.0101648
	0.0320705	0.0258424	0.0297727					-0.096134	0.0286256	0.0682585	-0.0136518	-0.0128956	0.00867772	-0.0460121	-0.0224037	0.038378	0.152108	0.0251684	0.0352568	0.0271004	0.0646891	0.16063	0.133923	-0.0375197	-0.0669582	-0.0610745	-0.0115268	0.0743121	0.134362	0.0971204	0.050545	0.0662156	0.0678672	-0.0757938	0.0315705			-0.00887147	-0.00956121		0.0405316	-0.00112242
	0.0415483	0.0327817	0.01808																																			-0.00605682	0.00630144		-0.0174575	-0.00478437
	0.0648405	0.0264363	0.0170908																																			0.0192976	0.0047878		0.0354755	0.0200934
	0.0290959	0.0365666	0.0184097																																			0.0215542	-0.0141528		0.00141748	0.00144074
	0.0655672	0.0288952	0.0117547																																			-0.0153436	0.00319675		-0.0329886	0.01639
	0.0405871	0.0377073	0.0175737																																			0.00938759	-0.00180196		-0.00589185	0.00199168
	0.0379293	0.035462	0.0123477																																			-0.00051037	0.00820521		0.0103166	0.00380651
	0.0397546	0.0390807	0.0136625																																			0.00191412	0.0125221		-0.0086834	0.0105035
	0.0328146	0.0382211	0.0150223																																			-0.00895124	-0.00340753		-0.00989564	0.00252663
	0.0412608	0.0348493	0.0192408																																			0.0258649	-0.00274282		-0.0322995	0.00446993
	0.0463024	0.0616497	0.0207028																																			-0.00428063	-0.0130598		-0.0217574	0.00432411
	0.0460079	0.0322566	0.0156218																																			-0.00112859	0.0135758		0.0181114	0.00714637
	0.0479299	0.0465113	0.016201																																			-0.0458353	-0.00411024		-0.00186907	0.0141622
	0.0535128	0.025011	0.0174159																																			0.0161291	-0.000315045		-0.0621915	0.00340384
	0.0330647	0.0413267	0.0186734																																			0.00544834	0.00194724		-0.0128222	0.00566456
	0.0639607	0.0371167	0.0226795																																			-0.0012865	-0.00271631		-0.00524083	0.0193494
	0.0335031	0.0344938	0.0171935																																			0.0118278	-0.0118312		-0.00844658	0.00190654
	0.0389882	0.0454287	0.0134294																																			-0.0292379	0.0111389		0.0145044	0.00577214
	0.0263493	0.018096	0.0200747																																			-0.0140242	0.00243226		-0.00183363	0.000341048
	0.0514696	0.0298412	0.0210862																																			0.00668109	-0.000951723		-0.00554575	0.00658042
	0.0424969	0.0461306	0.0198063																																			-0.0055432	-0.00851227		-0.0184208	-0.00197075
	0.0546486	0.0348289	0.0375674																																			-0.0225075	0.00147426		0.0316434	-0.00398393
	0.0343213	0.0227947	0.0137734																																			-0.00145342	-0.00504565		0.0034284	-0.0060365
	0.0252097	0.0353175	0.0161025																																			-0.030897	-0.00327548		-0.0219103	0.00451569
	0.0276661	0.0270424	0.0212785																																			0.00582345	-0.00833527		0.0199551	0.0128408
	0.0284349	0.0344795	0.0303088																																			0.0264222	-0.00173167		0.00184734	0.013197
	0.0634508	0.0277911	0.0233469																																			0.0154616	0.0187717		-0.0267108	-0.00465442
	0.0307966	0.0382172	0.0230366																																			0.0190959	-0.00161364		-0.0180324	0.00742685
	0.0170496	0.113264	0.00630851																																			-0.00739393	0.0033772		0.0100918	0.00581745
	0.0249377	0.106115	0.0182318																																			0.00825022	-0.00415536		0.0413227	0.00940401
	0.0154145	0.0936713	0.0232179																																			0.0303505	-0.010709		0.0395329	0.00955471
	0.0502769	0.0893608	0.0198708																																			-0.0220079	-0.00272331		0.0131373	0.0151169
	0.0302156	0.0598493	0.0132885																																			0.0283503	0.00776663		0.032659	0.000815301
	0.0968896	0.0340154	0.0150011																																			0.013366	-0.0133783		-0.012219	0.0147167
	0.02196	0.0389639	0.0198844																																			0.0341794	-4.76503e-05		0.0102947	-0.00721672
	0.0384311	0.0401466	0.0152409																																			-0.00557679	0.0197402		-0.010137	0.00207748
	0.0392766	0.0733205	0.0154481																																			-0.00732067	-0.0042324		0.0120059	-0.00141085
	0.0767582	0.0490672	0.0169801																																			-0.00640738	-0.0192746		-0.00868261	0.00715457
	0.0238468	0.033539	0.0174698																																			-0.0233567	-0.0270505		0.0282157	-0.00130602
	0.0243464	0.0532763	0.0207475																																			-0.0267872	0.00209391		-0.0166055	-0.0016452
	0.0225534	0.042682	0.0162358																																			-0.0175824	-0.0146979		0.00272033	0.0122265
	0.0266345	0.0475274	0.0237695																																			-0.0165088	-0.00414118		-0.0639561	-0.00448937
	0.0138402	0.0295663	0.011279																																			-0.0389502	-0.00276084		-0.00697895	0.000976305
	0.0248941	0.0355981	0.0144413																																			0.0186253	-0.0126082		-0.00142935	0.0101265
	0.0234807	0.0384523	0.0142224																																			-0.00889989	-0.00269949		0.0275041	-0.006882
	0.0312007	0.0414245	0.0241137																																			0.0175104	0.0200101		-0.0155475	-0.000913103
	0.0431289	0.0530589	0.0168418																																			0.00177836	-0.0138447		-0.00331801	0.00143961
	0.0522702	0.0663468	0.01835																																			-0.00090013	-0.0129358		0.0245749	0.00703928
	0.0422245	0.0253153	0.0144676																																			0.0126043	-0.00640457		0.00906086	0.00396475
	0.0267382	0.0391818	0.0175187																																			0.0111099	0.00492263		-0.0369815	0.00132018
	0.0308999	0.0664039	0.0142027																																			-0.0217783	-0.0102436		-0.00318652	0.00388536
	0.0307473	0.0193877	0.0173359																																			-0.0303661	-0.000102497		0.0262521	0.00139007
	0.0446287	0.0229413	0.0171337																																			-0.0246055	0.00606652		-0.00973597	0.0169038
	0.0430287	0.0235132	0.017657																																			-0.0133117	-0.00609766		0.0254874	0.0136493
	0.0414237	0.047142	0.0181982																																			-0.0324892	-0.00975341		-0.0246996	0.00452557
	0.0450906	0.0451668	0.0152439																																			-0.0237924	-0.00108334		0.00409166	0.000236312
	0.0818735	0.0159288	0.0259623																																			0.00492408	-0.00717448		0.010934	0.00319359
	0.0566612	0.0275695	0.0294095																																			-0.0238232	-0.00607209		0.00291363	-0.0043781
	0.0246817	0.0344281	0.0255318																																			0.00179458	0.000154428		-0.00807019	0.0118181
	0.0602918	0.0609469	0.0097362																																			-0.0271207	0.00592528		-0.00306075	0.0267035
	0.055709	0.0356978	0.0328761																																			0.0081621	0.00446825		0.0182839	0.0111705
	0.0337695	0.106607	0.0158396																																			-0.000382354	0.0105908		-3.83445e-05	-0.0072557
	0.0384757	0.0647374	0.0147047																																			0.0087776	-0.00029977		-0.0145559	0.00539634
	0.0314828	0.0761677	0.0243018																																			0.052069	-0.0167088		0.0042768	0.0139388
	0.039986	0.0419562	0.0171934																																			0.0424242	0.00454008		0.00254088	0.0187477
	0.0525321	0.0920534	0.0123475																																			0.0420574	-0.0256903		-0.0149574	-0.00265968
	0.0224817	0.235254	0.017953																																			0.00564493	0.0270848		0.00546129	0.0101768
	0.0246146	0.0558607	0.0184377																																			0.0774767	-0.0106703		0.021942	0.00520433
	0.0347918	0.0699328	0.0139929																																			0.0557905	-0.00931627		-0.0183028	-0.017816
	0.0356977	0.0357693	0.0164665																																			0.00733554	-0.0180322		0.00938759	-0.00180196
	0.0261461	0.0417015	0.0139926																																			0.0207747	-0.0154845		0.0293337	-0.00108127
	0.0365572	0.0538456	0.0240721																																			0.0123069	0.023311		-0.0224243	0.00466883
	0.0335313	0.140116	0.0141507																																			0.00240461	0.0136546		0.00191412	0.0125221
	0.021647	0.0407175	0.0224244																																			-0.00395647	0.0148248		0.000766626	-0.00391845
	0.0415813	0.0267703	0.0192492																																			0.0287467	-0.00550631		-0.00349753	-0.00631181
	0.0216022	0.0480216	0.016698																																			0.0446436	0.0153881		0.0173731	-0.000338487
	0.0429632	0.0842747	0.0178279																																			-0.0205012	-0.021376		0.0231528	0.00880179
	0.0308402	0.0330657	0.00760157																																			-0.0341298	-0.0177136		-0.0200054	-0.00245237
	0.0290782	0.0391414	0.0168729																																			-0.0407113	0.00635529		-0.0162902	-0.00556327
	0.0332348	0.0978218	0.0225389																																			-0.0137708	0.00101873		0.0024545	-0.00955462
	0.0365265	0.0387711	0.0188642																																			0.0261935	0.00381015		-0.00112859	0.0135758
	0.0378797	0.0286175	0.013063																																			-0.00516597	-0.0016502		0.0167982	-8.85718e-05
	0.0420127		0.0217815																																			0.0388834	0.00595031		-0.0227155	-0.00335905
	0.0218834		0.0161731																																			-0.0663792	-0.00534036		-0.0305498	0.000955818
	0.0259681		0.0190582																																						0.00544834	0.00194724
	0.0274912		0.0121481																																						-0.00374837	0.00980456
	0.0227004		0.0110696																																						-0.0221486	0.0077539
	0.0360641		0.0101896																																						-0.0172739	-0.0126446
	0.0190849		0.0187795																																						-0.0161382	-0.00436506
	0.0268202		0.0159241																																						-0.00196732	0.0202657
	0.0203621		0.0129845																																						0.00761075	-0.00644547
	0.0492015		0.011656																																						-0.00869373	0.0110584
	0.0279324		0.0065682																																						0.00564598	0.000797297
	0.0321949		0.0120644																																						0.0117766	0.0109003
	0.0248493		0.0119484																																						0.0154616	0.0187717
	0.0362347		0.0582992																																						-0.0115463	-0.00222237
	0.0470638		0.0403595																																						-0.000320666	0.00194281
	0.0248457		0.06792																																						0.0303505	-0.010709
	0.0424205		0.04171																																						-0.0220079	-0.00272331
	0.0226683		0.105104																																						0.0283503	0.00776663
	0.0249914		0.0211759																																						0.0341794	-4.76503e-05
	0.0155986		0.025121																																						0.0454335	0.0554618
	0.0222263		0.0172433																																						-0.0318231	0.0119679
	0.0275962		0.0403307																																						-0.00791964	0.00428105
	0.0307317		0.0196936																																						-0.0429664	0.00168017
	0.023965		0.064559																																						-0.0233567	-0.0270505
	0.0266524		0.0201226																																						0.0323468	-0.00960892
	0.038042		0.0120456																																						0.0632133	0.0207872
	0.026472		0.0657088																																						-0.0275621	0.000704572
	0.0234086		0.0140494																																						-0.0267872	0.00209391
	0.0361764		0.0219867																																						0.0392814	0.0100581
	0.0218759		0.00598681																																						-0.0175824	-0.0146979
	0.0240929		0.00845129																																						-0.0165088	-0.00414118
	0.0283509		0.0126199																																						0.0186253	-0.0126082
	0.0214329		0.0389294																																						0.0101853	-0.00565912
	0.0210947		0.022537																																						-0.00409011	-0.000572015
	0.0288915		0.0115161																																						0.00769071	0.0114395
	0.0277949		0.0122788																																						0.0259127	-0.00514268
	0.0341933		0.0106595																																						-0.0429153	0.00805295
	0.0265205		0.0345082																																						0.0250922	0.0096734
	0.0279725		0.0105789																																						-0.0202005	-0.000825416
	0.0267953		0.0208675																																						-0.0246055	0.00606652
	0.0290395		0.0240297																																						-0.00142242	-0.00182877
	0.0257258		0.0368321																																						0.0139129	0.0131702
	0.0372097		0.0131238																																						-0.0221789	0.00713406
	0.0453635		0.00846911																																						-0.0133117	-0.00609766
	0.0245468		0.00998573																																						-0.0103945	0.0197133
	0.0276542		0.0170548																																						-0.0324892	-0.00975341
	0.0462619		0.0190015																																						-0.00273693	0.0101301
	0.0321815		0.0104845																																						-0.0237924	-0.00108334
	0.0254264		0.00255812																																						0.00492408	-0.00717448
	0.0258918		0.0134267																																						-0.00159186	-0.00301112
	0.0214137		0.0181013																																						-0.0495409	-0.0184792
	0.0340158		0.0162978																																						-0.0316072	0.0149326
	0.0312346		0.0132931																																						-0.0298703	-0.00406805
	0.0137786		0.0551332																																						0.0081621	0.00446825
	0.0342692		0.0417469																																						-0.0174544	-0.0046876
	0.0249619		0.0130787																																						-0.000382354	0.0105908
	0.0272533		0.0144052																																						-0.0195541	0.00384198
	0.0389608		0.0120781																																						-0.0280844	0.00231578
	0.0261001		0.0123346																																						0.0188235	-0.00275094
	0.0300188		0.0176244																																						0.00902353	-0.0122705
	0.0256125		0.00623767																																						-0.016077	-0.00912953
	0.0343222		0.0154352																																						-0.0249818	-0.00490805
	0.0550317		0.0102231																																						0.00591814	0.0118038
	0.0462983		0.0213073																																						-0.00262195	0.00542447
	0.0250205		0.0113294																																						0.052069	-0.0167088
	0.026556		0.0772304																																						0.0159561	0.0171156
	0.0336172		0.0932129																																						-0.00966475	2.59075e-05
	0.0585903		0.03537																																						0.0420574	-0.0256903
	0.044564		0.0260747																																						0.0557905	-0.00931627
	0.0243002		0.00235794																																						0.0241829	-0.00975454
	0.0396314		0.0238005																																						-0.00950311	0.00811274
	0.0568853		0.053051																																						-0.0582428	-0.00856327
	0.0409789		0.0663803																																						-0.00706044	-0.00243222
	0.029705		0.0130242																																						0.00733554	-0.0180322
	0.045637		0.0467242																																						0.0207747	-0.0154845
	0.0185156		0.0140199																																						-0.00692347	-0.0209722
	0.0200255		0.0354849																																						0.0193527	-0.0105228
	0.0167265		0.0123223																																						0.000334979	0.00474458
	0.0203485		0.0681573																																						-0.0267998	-0.00564636
	0.0476964		0.0342075																																						-0.0326152	-0.00504105
	0.0285701		0.0262669																																						0.0777681	0.0122746
	0.0416251		0.0185917																																						-0.148922	-0.0201401
	0.0235086		0.0714165																																						-0.0405894	0.011942
	0.0227975		0.0279302																																						0.00855239	-0.0038068
	0.021939		0.0109753																																						0.0123069	0.023311
	0.0202628		0.0399081																																						0.00240461	0.0136546
	0.0211863		0.0226455																																						0.0190287	0.00413998
	0.0412162		0.0377703																																						0.0287467	-0.00550631
	0.021069		0.0242088																																						-0.00162558	-0.00159749
	0.0185473		0.00867386																																						-0.0222639	-0.00364465
	0.0242247		0.0275233																																						-0.061528	0.00720001
	0.0204829		0.0322778																																						0.0446436	0.0153881
	0.0222879		0.0392876																																						0.0461797	0.00340496
	0.0214192		0.00532558																																						0.0222885	0.00905903
	0.019004		0.0391294																																						-0.00447366	-0.00918388
	0.0320606		0.0165486																																						0.0283014	0.00408798
	0.021781		0.0566761																																						-0.0268061	-0.00138809
	0.025622		0.007099																																						0.00022237	0.00904266
	0.0206661		0.00633133																																						0.0545501	0.000670336
	0.0182222		0.0109122																																						-0.0117782	-0.0129982
	0.0219096		0.0279176																																						-0.0387984	-0.00778368
	0.0134204		0.010616																																						0.00719135	0.00186539
	0.0840536		0.0293832																																						0.0304881	-0.0130333
	0.0159512		0.0105193																																						0.0444681	-0.00066815
	0.0746661		0.0147187																																						0.0356871	0.000522005
	0.0997199		0.0382275																																						0.00228244	-0.0286191
	0.0143162		0.0695869																																						-0.00274377	-0.00495433
	0.0707878		0.0136547																																						-0.0341298	-0.0177136
	0.0193674		0.046077																																						-0.0407113	0.00635529
	0.0363936		0.0198927																																						-0.0096655	-0.018017
	0.0164778		0.00957294																																						0.0301775	0.0163714
	0.0352274		0.0350678																																						-0.0205472	-0.000719549
	0.0700941		0.0201976																																						-0.00425594	-0.00440983
	0.0195119		0.0243561																																						-0.00516597	-0.0016502
	0.0377432		0.0160806																																						0.0164933	0.00309841
	0.00952124		0.0125444																																						0.00614154	-0.00949536
	0.0250234		0.02153																																						-0.0284144	0.00141227
	0.0426009		0.0240209																																						-0.0246196	-0.0115391
	0.0155299																																								-0.0116346	-0.0189946
	0.021239																																								0.0140605	-0.00765627
	0.00534657
	0.0205509
	0.038881
	0.0229602
	0.0241851
	0.0300566
	0.0237915
	0.0385927
	0.024103
	0.0326865
	0.021339
	0.0157825
	0.0275456
	0.0140819
	0.0139446
	0.0214656
	0.0285744
	0.0150715
	0.0234181
	0.0319374
	0.0232819
	0.0465578
	0.0299804
	0.0190167
	0.0435041
	0.0874367
	0.033987
	0.0292692
	0.0353896
	0.0476634
	0.0252448
	0.0551007
	0.0316902
	0.0118428
	0.0232026
	0.0239846
	0.0212969
	0.0155762
	0.0238886
	0.0564421
	0.026617
	0.0324639
	0.0244741
	0.0339754
	0.0214418
	0.0358712
	0.0224186
	0.0168527
	0.0239502
	0.0662437
	0.0183397
	0.0153598
	0.0244975
	0.0208088
	0.0181012
	0.0302581
	0.0269406
	0.0382961

## Sheet: SupFigure 6
	SubFigure 6b						SubFigure 6d						SubFigure 6g
	pre-stimulus			post-stimulus			pre-stimulus			post-stimulus			omission	matched		decreased	matched		increased	matched
	0ms	1000ms		0ms	1000ms		0ms	1000ms		0ms	1000ms		0.0293125	0.0476662		0.0167308	0.0412832		0.0330116	0.0137046
	0.00289458	0.0071422		0.0440213	0.00821936		-0.0103004	-0.0426244		0.0219262	0.00473377		0.0251217	0.0832894		0.0218553	0.059196		0.038583	0.0269971
	0.0040099	0.0110795		0.0453715	0.0270607		0.0261421	0.013837		0.0365251	0.0155406		0.0302017	0.0403153		0.0202247	0.0186553		0.031029	0.0203889
	-0.0044368	0.0154383		0.0442428	0.0143228		0.0163722	-0.0305083		0.033237	0.00977312		0.0283948	0.0270878		0.0146641	0.0252807		0.0584127	0.0268992
	-0.0138903	0.0196803		0.0372325	0.0106694		-0.00689778	-0.0168852		0.0302635	0.021534		0.0301273	0.035528		0.0153669	0.018317		0.0499514	0.021906
	0.00015296	0.00803725		0.0405721	0.0350014		0.00666382	-0.00583923		0.0324099	0.0280043		0.0171041	0.0154241		0.0189335	0.0125816		0.0505853	0.017171
	0.00197552	-0.0118336		0.039319	0.0625421		-0.00574578	0.0152769		0.0431746	0.0258218		0.0241134	0.0171526		0.0240128	0.0185002		0.038536	0.0373659
	0.0113562	0.0176358		0.0547737	0.00490911		0.0203602	0.0244817		0.0323705	0.00249901		0.0201438	0.0323906		0.0263492	0.0196905		0.0298466	0.0197397
	-0.0161533	0.0136767		0.0585019	0.00468126		0.0147418	-0.0411878		0.0316495	0.00461464		0.0256961	0.02074		0.0286385	0.0399602		0.0299628	0.0151659
	-0.0105002	0.00654379		0.0295629	0.0162702		0.00298034	-0.0326711		0.0306475	0.000653523		0.0250048	0.0243906		0.0297475	0.0261798		0.020359	0.0243478
	-5.21688e-05	0.0285503		0.053043	0.0200669		0.0198189	0.0236658		0.0386652	0.0120302		0.0463143	0.018376		0.0305297	0.0179267		0.0824357	0.0249789
	0.00637377	0.012029		0.0585147	0.0394373		0.00301099	-0.0136678		0.0215864	0.0266476		0.0345617	0.0194277		0.0365326	0.0157972		0.034865	0.0314325
	0.0184564	0.00495821		0.0468783	0.00786611		0.0059329	-0.038598		0.0208553	0.000484383		0.0449755	0.0184689		0.0371884	0.0319824		0.0916849	0.0324213
	0.0120549	0.00878816		0.045417	0.00908959		0.0119302	-0.0138284		0.0292041	0.0301538		0.0305628	0.0207744		0.0318989	0.0258378		0.0376839	0.00802443
	0.0136992	0.0117483		0.0405297	0.0185777		0.00260048	-0.0322795		0.0255632	0.00250794		0.112508	0.016639		0.035913	0.0169621		0.0304166	0.0159852
	0.0156035	-0.00101036		0.0528878	0.00224253		0.0374836	0.0230388		0.0216485	0.0142555		0.0311878	0.0150911		0.0268999	0.0357872		0.0390023	0.0195538
	0.0105582	0.00700476		0.0274512	0.0378665		-0.0132201	0.0167543		0.0188894	0.0151046		0.0294314	0.0234237		0.0131581	0.0336955		0.0327747	0.0126907
	0.00479711	-0.00105918		0.0345091	0.00475266		0.00673053	-0.0312504		0.0304169	0.00191474		0.0247769	0.0207082		0.030641	0.03022		0.0299996	0.00546374
	0.00730515	0.018059		0.0525758	0.0309436		0.00138787	0.0309714		0.032991	0.000304579		0.0266693	0.0170238		0.0199667	0.0204216		0.0316917	0.019168
	-0.0142658	-0.00904184		0.0389186	0.0800967		0.00765246	-0.0350973		0.019951	0.00235138		0.0359107	0.00787533		0.0389914	0.0192057		0.0555297	0.0123093
	-0.0178941	-0.00368651		0.0779855	0.0138945		-0.00389793	-0.00188385		0.0279236	0.0310889		0.0321888	0.0182997		0.0216318	0.0119577		0.0373663	0.0518928
	0.0189715	0.00294681		0.0408487	0.0279846		0.0195283	0.0010488		0.0323929	0.0130974		0.0347009	0.0163255		0.0199573	0.0179817		0.0287699	0.0184315
	-0.0016776	0.02589		0.0449501	0.0272963		0.00238357	-0.016133		0.0263462	0.000472296		0.0297987	0.0169267		0.0221282	0.018318		0.035821	0.0213819
	0.010386	0.00617667		0.0543434	0.0400509		0.0205332	0.0172722		0.0524479	0.0206585		0.0555113	0.0183735		0.0371841	0.0275295		0.037684	0.0192922
	0.00675553	0.00933319		0.0689286	0.00732251		-0.0123731	0.012544		0.0252614	0.0239273		0.0349554	0.0156731		0.0322179	0.0184091		0.022751	0.0132175
	0.00887409	0.012516		0.0239899	0.0169996		0.00278219	0.00787189		0.0278747	0.0311066		0.0316654	0.0132166		0.030011	0.0323043		0.031693	0.0122608
	0.00195737	-0.00713765		0.0334703	0.0161269		0.0261289	0.0350693		0.02639	0.018291		0.0306648	0.0103503		0.0294569	0.0191656		0.046839	0.0370138
	-0.00378454	0.00905572		0.0313457	0.0163231		0.0009733	0.00203797		0.0192272	0.0252855		0.0370787	0.0301458		0.022021	0.0259015		0.0368764	0.014929
	0.00637265	0.0117158		0.0398076	0.00494312		0.017099	-0.0350413		0.0193861	0.000471535		0.0438416	0.0132686		0.0271538	0.0352255		0.0264487	0.0272925
	-0.00433566	0.0147215		0.0255902	0.00164753		0.00446438	0.054414		0.0260183	0.00876685		0.0283458	0.0267501		0.0294219	0.0378794		0.0413479	0.0208058
	-0.00942527	0.00600141		0.0363228	0.000135874		0.0256929	0.00764772		0.020134	0.0198964		0.0302765	0.0325721		0.0221866	0.0237582		0.030143	0.0222735
	0.0113384	-0.0185963		0.0250634	0.00228817		0.0167588	0.0222445		0.0310252	0.0258892		0.0325794	0.0376352		0.014988	0.0310318		0.0319256	0.030304
	-0.00626277	0.0214572		0.0413288	0.0221626		-0.0161392	0.0140388		0.0321894	0.0143105		0.044017	0.0218645		0.033095	0.022122		0.0202468	0.0319222
	0.00671337	0.0137293		0.0547598	0.0655796		0.00643638	0.0238334		0.0221416	0.0210478		0.0338434	0.0228303		0.0167935	0.0205095		0.0338063	0.0210061
	0.022197	0.00921939		0.0320507	0.0365311		-0.00746853	0.0111084		0.0235496	0.0160133		0.0420142	0.0238851		0.0376865	0.0218131		0.034846	0.0132327
	0.0087639	0.0172476		0.0359389	0.0130584		0.0276387	0.0176222		0.0264012	0.022316		0.0226943	0.0207145		0.0237667	0.0164725		0.0180164	0.0392285
	0.00665997	0.012926		0.0625675	0.0362815		-0.00760573	0.032684		0.0290072	0.0274441		0.040473	0.0179121		0.0202442	0.017901		0.0302667	0.0154683
	0.000404149	0.0135395		0.0622847	0.0219075		0.0221628	0.0131776		0.0272022	0.0107733		0.0324791	0.0180253		0.036122	0.017437		0.0263016	0.0243969
	0.00202599	0.0176115		0.0369699	0.0303091		0.00203757	0.0182067		0.0176001	0.0106748		0.0259609	0.0153542		0.0196175	0.0168173		0.0218044	0.0183701
	0.00414472	0.0177521		0.0496034	0.0103316		-0.00472606	-0.0278642		0.0232052	0.000383204		0.0203087	0.0138796		0.0199996	0.0183221		0.0376974	0.062795
	0.0115562	0.0157947		0.0294795	0.0112856		0.017298	-0.0106986		0.0204611	0.0050848		0.0246101	0.023593		0.0233295	0.0320923		0.0195319	0.0152541
	0.0138386	0.00574393		0.0496158	0.0324329		-0.000843791	-0.034904		0.0239798	0.00130997		0.0233466	0.0158498		0.0276238	0.0187257		0.0213476	0.0134062
	-0.00441371	0.00673099		0.0270106	0.013742		-0.00553722	0.0163531		0.019455	0.0147306		0.0173776	0.0195253		0.0170447	0.0195339		0.0342683	0.0170756
	0.00277126	-0.0088183		0.0238262	0.0262038		0.0245104	0.0154138		0.0238889	0.0168462		0.0307299	0.0333741		0.0298197	0.0179042		0.0221808	0.0121481
	-0.00458929	0.015738		0.0501839	0.0119227		-0.0112635	-0.00972963		0.0189571	0.00201223		0.0219683	0.0146932		0.0283081	0.0073657		0.0267988	0.0212229
	0.0202484	-0.0195074		0.0549228	0.0166206		-0.0123035	0.00326242		0.0223555	0.00156832		0.0227477	0.0121592		0.0273566	0.0204644		0.0309396	0.00934962
	0.0203777	-0.00937404		0.0397519	0.0258615		0.0230969	0.0149896		0.0243473	0.0181117		0.0192483	0.0183444		0.0177252	0.0350219		0.032316	0.0170411
	-0.00139048	0.02634		0.0265902	0.0143366		0.00236657	-0.0326565		0.0278478	0.00338282		0.0329136	0.0216175		0.0153185	0.0198853		0.0204533	0.072898
	0.0007378	0.00399737		0.0373337	0.0135271		0.000502623	-0.0209142		0.0275799	0.00710353		0.0255287	0.0231337		0.0312976	0.0197652		0.0413071	0.0357268
	0.0131175	0.00581178		0.0286494	0.0447141		0.0129768	-0.0356914		0.030595	0.00627049		0.0218953	0.0259285		0.0216222	0.0308302		0.0291216	0.0147869
	-0.00473649	-0.0038124		0.0227045	0.0344611		0.00866055	0.0219328		0.0292886	0.0145407		0.0227008	0.0274925		0.0189992	0.0319706		0.0293968	0.0151583
	-0.000417794	0.0023026		0.0335294	0.000155501		0.0172984	-0.0315875		0.0221723	0.00243896		0.0323462	0.0137909		0.0272382	0.00976875		0.0277016	0.0222231
	0.0311778	0.0104408		0.0173006	0.0128497		0.0145992	0.00102628		0.0380105	0.0168332		0.0142478	0.0187807		0.025113	0.0164766		0.0309173	0.0212371
	0.00454289	0.0191946		0.0292738	0.00644527		0.00238807	0.0153752		0.0237556	0.00941455		0.0351864	0.0290405		0.0228664	0.0166225		0.0266169	0.017489
	0.00253284	-0.00978757		0.0175901	0.00305659		0.0129237	0.00959507		0.0217683	0.00263332		0.0233143	0.0389107		0.0241353	0.0131251		0.0242534	0.0211938
	0.0191276	0.0152288		0.0220464	0.00882618		0.0121608	-0.0153045		0.0236671	0.000617502		0.0268727	0.0102069		0.0287532	0.0167018		0.0255311	0.0197677
	0.006461	-0.00712312		0.0138657	0.0438496		-0.00389594	0.0254303		0.0180584	0.0118606		0.0268375	0.0276099		0.0264276	0.0252557		0.0195269	0.0225809
	0.0114401	-0.00752775		0.0138653	0.0161541		0.0237204	0.0123646		0.0181945	0.0312774		0.0169914	0.0255328		0.0168398	0.0115546		0.0295035	0.0190774
	0.00627937	0.0057831		0.0156222	0.00597898		0.00491211	0.0154138		0.0164152	0.0121164		0.0288939	0.0140875		0.0256924	0.00861712		0.0282129	0.0519295
	0.00892479	0.0118941		0.0217346	0.0124016		-0.0304418	0.0125428		0.0267174	0.035613		0.0198986	0.0181248		0.0273269	0.0207552		0.0198899	0.00983333
	-0.00137906	-0.00391224		0.019906	0.0158938		0.0274754	0.0232501		0.079189	0.0186398		0.0154475	0.0142403		0.0327529	0.0158783		0.0164563	0.00785056
	-0.00225889	0.0130702		0.0231803	0.00676377		-0.00703512	0.0298408		0.0255784	0.0191312		0.0285645	0.0137891		0.016073	0.0179512		0.0329213	0.0128272
	-0.00384568	0.011594		0.0325063	0.0169214		0.0190576	-0.0294859		0.0328958	0.007312		0.0190984	0.0192176		0.021674	0.0147219		0.0353392	0.01705
	0.00896485	0.0054717		0.0106239	0.0166675		0.0176017	-0.0244337		0.0402425	0.00344726		0.0216942	0.0200373		0.0203627	0.0253927		0.0225495	0.0238195
	0.00965104	0.0205321		0.0214484	0.00694861		0.0361957	0.037309		0.0382462	0.0140272		0.0250251	0.0171701		0.0342465	0.0131372		0.0362601	0.018048
	0.00177707	0.0308196		0.0150152	0.010174		-0.00116966	0.0153316		0.042407	0.0100764		0.0248337	0.0286639		0.0353593	0.0227246		0.0215903	0.0162412
	-0.00887798	0.000176948		0.0150266	0.0178966		-0.0202768	0.00425963		0.0272819	0.0131688		0.0206793	0.0117026		0.0499083	0.0158503		0.029003	0.0186275
	-0.00840179	0.00785615		0.0110323	0.0152232		0.0111513	0.00693525		0.0328026	0.0136917		0.0176228	0.0114166		0.0254365	0.0264391		0.03121	0.0232968
	-0.00112242	0.0165248		0.0148086	0.00926431		0.0435971	0.000280761		0.0411616	0.0153834		0.0250937	0.0329094		0.0161443	0.0300643		0.0482111	0.0198384
	-0.00119004	0.00353633		0.0117192	0.0197677		0.0140071	0.0301108		0.0368825	0.00737174		0.0247398	0.0113989		0.0168636	0.0284189		0.0302124	0.0133994
	0.041494	-0.00186557		0.0371515	0.0152124		-0.0146381	0.00468008		0.0273833	0.0143365		0.0211512	0.0148419		0.0203266	0.0185483		0.0375408	0.0228288
	0.00873329	0.00862106		0.0367621	0.00931896		-0.0018682	0.02173		0.0331708	0.0105892		0.0252469	0.0237085		0.0326064	0.0163535		0.0315946	0.0245387
	-0.0122629	0.00845647		0.0561095	0.00914977		0.00225564	0.0277588		0.0153975	0.0293882		0.0275647	0.0169419		0.025395	0.0171385		0.0533696	0.0143169
	-0.00152706	0.0182872		0.0732028	0.00516128		0.0227818	0.0245882		0.0742205	0.0133789		0.0293018	0.0201855		0.0174851	0.0265107		0.101653	0.0168142
	0.00763065	0.00728881		0.0274005	0.00730584		-0.00197699	0.000522103		0.0326903	0.0144186		0.0331165	0.0319811		0.0249672	0.0162999		0.0377766	0.0171428
	-0.00676771	-0.00207012		0.0675459	0.0145657		-0.0113182	0.0150626		0.0418209	0.0161911		0.0229279	0.0157803		0.022855	0.01368		0.0171691	0.0278301
	0.00253534	0.0102414		0.0291995	0.0110727		-0.0341668	-0.0603581		0.0281135	0.00646545		0.0310633	0.0190645		0.0374927	0.0176061		0.0370642	0.0160416
	0.00151376	0.00578489		0.0147888	0.00703663		0.0252264	0.0217715		0.0323089	0.00276783		0.0211252	0.00682215		0.0252598	0.0250566		0.0553978	0.0224537
	-0.00669799	-0.00783319		0.0267241	0.000556401		-0.0452015	0.0242227		0.0347052	0.00420614		0.0269893	0.0230609		0.0204052	0.0199652		0.0267728	0.0175689
	0.0159564	0.000480152		0.0366003	0.0172823		0.00891846	0.0364748		0.033236	0.0176132		0.0206205	0.021738		0.0215593	0.0212277		0.121383	0.0189357
	0.0037463	0.00432511		0.0169374	0.00655789			-0.0310664			0.00761919		0.0240112	0.010391		0.0321191	0.0122181		0.0457775	0.0297453
	0.0031582	0.00304554		0.0326349	0.00663134			0.00601007			0.0309082		0.0285951	0.0150715		0.0214801	0.0144646		0.0233035	0.0665456
	-0.000303646	0.0192491		0.0650845	0.00755467			0.0211507			0.00445372		0.0244436	0.0242989		0.0201271	0.0135197		0.0289431	0.0145536
	0.00744192	-0.00910625		0.0140806	0.00196307			0.0382857			0.0211949		0.0328192	0.018311		0.0224169	0.0229989		0.0260158	0.0261845
	0.0248251	0.00804323		0.0255643	0.00820147			0.00262555			0.0366903		0.0377291	0.0239001		0.0253039	0.00912698		0.018228	0.0211883
	-0.0057708	-0.00197123		0.0398996	0.000189354			-0.0204664			0.0128766		0.044225	0.0249868		0.0177569	0.0245314		0.0231536	0.0205064
	0.00456816	0.0835138		0.021952	0.0647004			0.0311583			0.0241713		0.0284702	0.0141194		0.0242032	0.0141377		0.0284051	0.00975778
	0.00104286	-0.0107873		0.0350498	0.0679702			-0.00690626			0.0363211		0.0451615	0.0170333		0.0197086	0.0330475		0.0282919	0.0123576
	0.015001	0.0849938		0.058264	0.0812112			-0.0361012			0.00108078		0.0310777	0.0202322		0.015159	0.0227769		0.0208705	0.0215698
	0.00226035	-0.158309		0.0323451	0.0695736			0.00810347			0.0286687		0.0365429	0.00961804		0.130174	0.0119737		0.0385678	0.0263656
	-0.010468	0.0142929		0.0170198	0.00693428			0.0139434			0.0205559		0.0344992	0.0227522		0.0346653	0.0137006		0.0194313	0.0150119
	0.0160285	0.00085971		0.011672	0.027059			-0.0235785			0.0312259		0.0263136	0.0217813		0.0318213	0.0102163		0.0267608	0.0292308
	-0.00848101	0.0603936		0.0545665	0.0312349			-0.00605216			0.028719		0.0305119	0.0143453		0.0370678	0.0170113		0.0305267	0.00667272
	-0.0141313	0.018341		0.0370909	0.0173256			-0.0161588			0.0260601		0.0322993	0.00698362		0.0517807	0.0103942		0.0193855	0.0119862
	-0.0116082	0.0175715		0.0167467	0.0102252			0.010157			0.0106318		0.0314935	0.0204129		0.0345492	0.0210863		0.024618	0.0320603
	-0.000706964	0.0083768		0.0182767	0.0102688								0.0318698	0.00977223		0.0240007	0.025423		0.0291383	0.00910431
	-0.00855038	-0.0045885		0.0387152	0.0100764								0.0290218	0.0221245		0.0323267	0.0166965		0.0157499	0.0273075
	0.00640773	0.00372444		0.0210949	0.0246521								0.0323734	0.024955		0.028468	0.00546722		0.0368505	0.0309364
	-0.00613184	0.0649506		0.0169601	0.00171999								0.0224608	0.0180447		0.0274651	0.01198		0.0305657	0.0174507
	0.00935592	0.0305106		0.0145963	0.00831062								0.0263862	0.0197538		0.0286336	0.017329		0.0277499	0.0184673
	-0.000463415	0.0167914		0.00885556	0.00993098								0.0256039	0.0158583		0.0276101	0.0147073		0.0138137	0.0140258
	0.0200229	0.0304572		0.0336175	0.00202906								0.016626	0.0155081		0.029255	0.0094265		0.0304677	0.0163932
	-0.00362414	-0.0486574		0.00855454	0.0168593								0.0175587	0.0126897		0.0382724	0.0208878		0.0321777	0.0176769
	-0.0056283	0.00805946		0.0142815	0.0537621								0.0306297	0.0211051		0.0450988	0.00996017		0.0474502	0.0116857
	0.00849376	0.027235		0.0407487	0.0222661								0.0125624	0.0192789		0.0343629	0.0184825		0.027617	0.020566
	0.00776939	0.0247387		0.0175694	0.00815839								0.0228536	0.0132256		0.0313048	0.0117744		0.0815705	0.0205006
	0.00458101	0.0042095		0.0145458	0.0163209								0.0112545	0.0301921		0.0386444	0.0122669		0.0432042	0.0224582
	-0.00114057	0.00927454		0.0331679	0.00771974								0.0260608	0.0203036		0.0288017	0.021575		0.0326436	0.0120191
	0.00164004	0.0422503		0.0233695	0.0177392								0.0220826	0.0249664		0.026186	0.0107027		0.0247337	0.0204555
	0.0174876	0.0124203		0.025289	0.0121436								0.0292344	0.0151573		0.0240195	0.0177356		0.0227849	0.0270683
	0.00282231	-0.03537		0.0134154	0.0223192								0.0202613	0.0137981		0.0357675	0.0114108		0.0336025	0.0169287
	0.00539034	0.0133264		0.0373283	0.000202699								0.0207096	0.0217225		0.0361293	0.0107205		0.0316857	0.00586537
	-0.00370757	0.0109398		0.0267802	0.00859014								0.0279541	0.0217935		0.0277668	0.00806492		0.0390359	0.0144153
	-0.00823522	0.00715904		0.0142086	0.0165354								0.0269191	0.0155002		0.0170342	0.0194361		0.0314101	0.0145755
	-0.00310379	0.0142819		0.0177851	0.0163441								0.0243179	0.011104		0.0356108	0.0136018		0.0235331	0.0143629
	0.00092095	0.020923		0.0229567	0.00264389								0.0274125	0.0097708		0.0221662	0.0156411		0.0215782	0.0131777
	0.00496185	0.0045778		0.0268923	0.005501								0.0206819	0.00961717		0.0261619	0.0210653			0.00931362
	0.00264882	0.0132126		0.0158234	0.0079903								0.0260405	0.0166646		0.0244353	0.0148082			0.0104969
	0.0154448	0.0120426		0.0133038	0.00986746								0.0311547	0.0140654		0.0349702	0.0114352			0.0158437
	0.010746	0.0248831		0.0254707	0.01442								0.0155626	0.0170184		0.0412321	0.0156643			0.0116471
	0.00853524	-0.00178436		0.0208203	0.0318106								0.0325164	0.0166935		0.0175163	0.0168909			0.00848843
	-0.00607168	-0.0220825		0.0173298	0.00172699								0.0220205	0.0179581		0.0268898	0.0105266			0.0200602
	-0.0122342	0.0165988		0.0141766	0.0206298								0.0329165	0.0108506		0.0667332	0.0172317			0.0175865
	0.00138867	-0.0183306		0.0197387	0.0072008								0.0246433	0.0121393		0.0438233	0.0111573			0.0163479
	0.0173315	0.0114924		0.0182604	0.010412									0.0314501		0.0434548	0.019161			0.0177839
	0.0182925	-0.00171156		0.0233428	0.0100366									0.0110516		0.0623504	0.0154495			0.025064
	0.00834111	0.00782076		0.0255426	0.00826929									0.0268815		0.0330974	0.0105772			0.0215975
	0.014944	0.00384553		0.0652471	0.00871949									0.012922		0.0226086	0.0114911			0.0131025
	0.00347495	0.0133931		0.0110912	0.00361003									0.00430035		0.0282292	0.00977166			0.013358
	-0.0103431	0.0386473		0.0184611	0.0140035									0.00601613		0.0176405	0.0205944			0.0128537
	-0.00814888	0.0311298		0.0230898	0.0027821									0.0222268		0.0425222	0.0199525			0.0175167
	-0.00360629	0.00721737		0.0716476	0.0319979									0.0118344		0.0159944	0.0177914			0.0119863
	-0.00995953	0.0154214		0.0131014	0.0388187									0.0138014		0.0448159	0.0180787			0.0148966
	-0.0122278	0.00169744		0.0195129	0.0166207									0.0140423		0.0272237	0.00613253			0.0127005
	0.000137212	0.000827943		0.0221043	0.00841237									0.0137934		0.0221346	0.0149576			0.0139411
	-0.0143747	0.00518549		0.0218496	0.0111324									0.0179185		0.041264	0.0169038			0.0183044
	0.000594518	0.00972326		0.0221846	0.00863838									0.0239472		0.0263679	0.0121452			0.0431046
	0.0126972	0.0128456		0.0198499	0.0249384									0.0121184		0.0271373	0.0145624			0.0201581
	0.00829253	-0.000388689		0.0322539	0.0202731									0.0174026		0.0224198	0.00909685			0.0151206
	0.00881048	-0.00613075		0.015524	0.0202577									0.0115323		0.0277756	0.0193675			0.017969
	0.0156939	0.0219742		0.0247097	0.0107288									0.00898038			0.0112226			0.0187507
	0.012443	0.00634835		0.0169348	0.0132485									0.0127653			0.0138393			0.012933
	0.00932945	0.00132941		0.0259045	0.00971459									0.0154182			0.00864744			0.0138279
	0.010221	0.0212297		0.0276055	0.0630903									0.0180578			0.013173			0.00894067
	0.00467782	0.0125109		0.0190434	0.0176801									0.0237089			0.00886815			0.0135295
	0.00561205	0.0155062		0.0178843	0.0349834									0.0113124			0.0135394			0.0171819
	0.0113034	-0.00367988		0.0246685	0.017068									0.0169869			0.0100918			0.0170531
	0.00155133	0.0075581		0.0480578	0.0253491									0.0095423			0.0101873			0.0122985
	0.00505265	0.0145154		0.0313912	0.0360804									0.0202523			0.00805657			0.0195769
	0.00364053	0.0207496		0.0219159	0.00737371									0.0278885			0.0109462			0.0186855
	-0.000239116	0.0181027		0.0198754	0.00861359									0.00599579			0.0122455			0.0122517
	-0.0177815	0.00317943		0.00857792	0.0157868									0.0132937			0.0100563			0.0117802
	-0.00832372	0.0107218		0.0179364	0.00945848									0.0177123			0.0164382			0.0107175
	0.00429143	0.0264274		0.0129006	0.0136239									0.0223295			0.0138318			0.0192953
	0.00357402	0.0140274		0.0569161	0.0143239									0.0106555			0.0116198			0.0130805
	0.0143788	0.0285451		0.0339942	0.00214514									0.00139726			0.0118199			0.0098093
	0.017532	0.0106561		0.0127169	0.0186306									0.0123837			0.0110544			0.0137409
	0.0108958	0.0289279		0.0153974	0.00850638									0.0221789			0.0137001			0.0120307
	-0.014028	-0.000870683		0.0153819	0.0204796									0.019982			0.0161875			0.0148924
	-0.00222991	0.0262082		0.0183658	0.0010805									0.00470513			0.0147862			0.0148131
	0.00503089	0.0210563		0.0322638	0.0164866									0.0140066			0.0210475			0.0303729
	0.00388613	-0.00396009		0.0189481	0.0124556									0.0173843			0.0129677			0.0172624
	0.00477912	-0.00441829		0.0242796	0.0243675									0.0125203			0.0146988			0.02308
	0.00477255	0.00239424		0.0183023	0.0132048									0.0163326			0.0165504			0.0154342
	0.00394102	0.0249343		0.0148291	0.00263397									0.0109576			0.014569			0.0159397
	0.00561405	0.00533533		0.0236815	0.0113798									0.0238222			0.0116063			0.0218503
	-0.00231858	0.00886947		0.0116491	0.0102802									0.014137			0.00991919			0.028345
	-0.00114668	-0.00572997		0.0145372	0.0157852									0.0136607			0.0183343			0.0481892
	-0.00496124	0.00636038		0.015884	0.0186162									0.018231			0.00976144			0.0323169
	-0.0115291	0.0115275		0.0155571	0.00137873									0.0118879			0.019043			0.0348828
	0.00831233	0.0139174		0.0173045	0.00844428									0.0105342			0.0810427			0.0280258
	-0.00312623	0.0351223		0.0173309	0.0202598									0.00955925			0.0205459			0.0216806
	-0.00659692	0.00414922		0.0333848	0.0139313									0.0153864			0.0211275			0.0298125
	0.00787863	0.004107		0.0107567	0.0148246									0.00835186			0.00972528			0.026157
	0.000232829	0.00542522		0.0216094	0.00741745									0.0137941			0.015997			0.0183868
	-0.00644676	0.0105145		0.0269742	0.0160996									0.0127107			0.0266177			0.021453
	0.00760869	4.45504e-05		0.0132403	0.0142391									0.00738397			0.0572409			0.0206938
	0.0116597	0.0048492		0.0181986	0.00785726									0.012205			0.0158055			0.0108192
	-0.00266898	0.00864911		0.012882	0.00822178									0.0114422			0.0132004			0.0112438
	-0.000148089	0.0049593		0.0117374	0.0141422									0.0108326			0.016057			0.0147232
	0.00928125	0.0321169		0.0115002	0.0169864									0.00696438			0.0185878			0.0118681
	-0.0102918	0.00352144		0.0160511	0.0152722									0.017818			0.0176506			0.0217164
	0.00346271	0.00715836		0.021423	0.0109407									0.0123261			0.0103957			0.0180027
	0.0025694	0.0146971		0.0173567	0.0130967									0.00554984			0.0116515			0.0246962
	-0.0108032	-0.00527442		0.015025	0.0141826									0.0167384			0.0240276			0.0201416
	0.0147138	0.0187746		0.0137329	0.00346255									0.0114822			0.0147016			0.0267309
	0.00635237	0.0159999		0.0201153	0.0191655									0.0138594			0.00856801			0.0121379
	0.00448112	0.013643		0.0150063	0.0172906									0.0154925			0.0108643			0.0314532
	-0.00274675	0.0331344		0.0235297	0.00528661									0.0141612			0.0302393			0.0291826
	0.00984949	0.017378		0.014561	0.00982318									0.0116772			0.00944792			0.0100131
	0.0095091	0.00689427		0.0232151	0.00908469									0.0124661			0.0113863			0.0236762
	0.0118067	0.00624046		0.0181566	0.00821885									0.0102428			0.0144961			0.018714
	0.00992828	-0.00020555		0.0162189	0.0106964									0.0101885			0.0145009			0.0108226
	0.00151791	0.0170596		0.0123517	0.00760225									0.0088793			0.0151834			0.0132496
	-0.00357115	0.0152617		0.0139454	0.00594235									0.00941154			0.015224			0.0127514
	0.00504585	0.00663154		0.0117348	0.0156271									0.0121263			0.00854352			0.0136721
	-0.00943911	0.0158937		0.0312742	0.00379176									0.0175838			0.0257607			0.0118381
	0.00997899	0.0108805		0.0373091	0.00500991									0.0181638			0.014329			0.019567
	0.012299	0.00642395		0.011711	0.00861076									0.0108063			0.0173548			0.0195027
	0.0106639	0.0100767		0.0143441	0.0363441									0.015473			0.0164701			0.0101609
	0.0107552	0.00675459		0.0139065	0.0101488									0.0142467			0.0187311			0.00886947
	0.00987739	-0.00372159		0.0121115	0.0154712									0.0113987			0.0248112			0.0129497
	0.0104407	0.00622764		0.0252008	0.0182932									0.0146857			0.0161666			0.0220639
	0.00224664	0.0147617		0.0143622	0.0114263									0.0176529			0.0135948			0.0183375
	-0.00701298	0.00404823		0.0147783	0.014321									0.00744034			0.0154332			0.0218359
	-0.00111235	-0.017057		0.0118025	0.0263223									0.013867			0.0471079			0.015381
	0.00364794	0.0140339		0.0137878	0.00443286									0.0111618			0.0102299			0.0219863
	-0.00497087	0.009456		0.0260814	0.00585857									0.0135423			0.0184311			0.0234904
	-0.00640691	0.00384157		0.0143982	0.0303846									0.0143854			0.0130766			0.0232857
	0.00259326	0.00806002		0.0142992	0.0011392									0.0131288			0.0190552			0.0205248
	-0.00967199	-0.00199732		0.0241132	0.0123585									0.00906906			0.0138023			0.0181556
	0.000917268	0.00865001		0.0195532	0.00713522									0.0132591			0.0280776			0.0169247
	0.00940248	0.00170783		0.0165333	0.00642031									0.00873378			0.0123972			0.0193903
	0.00340018	0.0105171		0.0127613	0.000105698									0.0189736			0.0188915			0.0426661
	-0.000221347	0.00468736		0.0178925	0.0100329									0.0190142			0.0105044			0.0232313
	-0.00545643	0.01855		0.0185485	0.019317									0.0113661			0.0127996			0.0164578
	-0.0125737	0.00467241		0.0253412	0.0257476									0.0175808			0.0123355			0.00909285
	0.00546893	0.00800057		0.0164193	0.0068974									0.0138939						0.0117636
	0.00287285	0.0126272		0.0129518	0.00407785									0.0122879						0.0124358
	0.00301938	-0.0117435		0.0258838	0.00522192									0.0141319						0.0191166
	-0.0048361	-0.00377327		0.0142142	0.0118694									0.0150687						0.0218093
	-0.0043707	0.0385439		0.0110833	0.0195334									0.0154101						0.0108951
	-0.00266287	0.00512256		0.0169364	0.0120328									0.010951						0.0134888
	-0.00493501	0.00353582		0.0142058	0.00545724									0.0128631						0.00377048
	0.0124504	0.00297459		0.0245413	0.013208									0.011847						0.015727
	0.00532125	0.00732255		0.0140941	0.0247895									0.011997						0.0145313
	0.00545352	-0.00674158		0.0285845	0.0103925									0.0139563						0.0180842
	0.00175123	0.00767473		0.0254737	0.0096726									0.00968944						0.0105712
	-0.0141162	0.0158463		0.0223335	0.0268181									0.0100087						0.0155165
	-0.00279214	0.0193398		0.0217279	0.0109507									0.0348472						0.0158944
	0.00547971	0.0101264		0.0152701	0.0118005									0.0181389						0.0164094
	0.0156467	0.029277		0.0172648	0.000599734									0.0279966						0.0166007
	0.0191065	-0.00457732		0.0178675	0.0106388									0.0285874						0.00827988
	-0.0053815	0.0246587		0.0183915	0.0120035									0.0238697						0.01376
	-0.00262813	-0.0159859		0.0141043	0.0119462									0.023192						0.00809031
	0.0151389	-0.00887066		0.0134995	0.0107869									0.0186338						0.0132764
	0.00760721	0.011591		0.0407378	0.0181665									0.0156585						0.00632388
	-0.0107807	0.00668956		0.0109487	0.0128658									0.0112326						0.0139845
	-0.000239372	0.0122875		0.0307281	0.00417085									0.017192						0.010665
	-0.00320963	0.00878448		0.0183046	0.0040891									0.0151787						0.0171207
	-0.00135765	0.0178924		0.0140698	0.00933039									0.0186857						0.00940977
	-0.00364532	-0.00264996		0.0166226	0.0171282									0.0246635						0.0157812
	0.00150911	-0.00420227		0.0170446	0.0157272									0.0183582						0.00948732
	0.00598847	0.0209956		0.0191981	0.00530634									0.0135099						0.0133348
	-0.00249285	0.0180738		0.0191503	0.0146178									0.0176242						0.0159086
	-0.019636	-0.0055603		0.0243995	0.0189732									0.0195681						0.0231806
	-0.00165632	0.0054626		0.00159783	0.0144516									0.0108742						0.0139371
	-5.82437e-06	0.00567236		0.00691573	0.0135609									0.0173271						0.00977656
	0.011035	0.00315213		0.0118717	0.0204839									0.0133219						0.0154048
	0.00328034	0.0179021		0.0152355	0.0092928									0.0193507						0.0116142
	-0.00555034	-0.0182112		0.00238025	0.0114077									0.0149751						0.00976644
	-0.00676062	0.00876359		0.00522342	0.00337088									0.00649025						0.00990379
	-0.011889	0.0243617		0.0781181	0.0188734									0.00760884						0.0121864
	-0.00274323	0.0230268		0.0174899	0.00441066									0.0128725						0.010976
	-0.00466098	0.0163645		0.0180345	0.0153373									0.014471						0.0180964
	-0.0100876	0.0273705		0.0266682	0.0133133									0.0163962						0.0102672
	-0.00558024	-0.00784899		0.0513499	0.0145502									0.0154833						0.0229061
	0.0024379	0.00446001		0.0401705	0.0113454									0.0196783						0.0285203
	0.00162763	0.0170147		0.0207202	0.0115633									0.00919986						0.0163675
	0.00181265	0.00795812		0.0293412	0.0130896									0.0531658						0.0214271
	0.000661465	0.0134779		0.0168335	0.00585074									0.0714159						0.0229904
	0.00927221	0.00315727		0.0220327	0.0186926									0.014506						0.0201275
	-0.00672929	0.00949363		0.023649	0.00809797									0.0239818						0.0135338
	0.00737025	0.023882		0.0343336	0.0181552									0.0146199						0.0209036
	0.00728886	-0.0179581		0.0299878	0.0303645									0.0279308						0.018407
	-0.00908832	0.00960205		0.0297957	0.0116769									0.0257185						0.0113024
	0.00100507	0.0110186		0.029983	0.00632246									0.00936517						0.0350684
	0.00610196	0.0162532		0.00855978	0.0133681									0.0148075						0.0234022
	0.000409462	-7.74594e-05		0.0191291	0.012976									0.0233223						0.0136131
	-0.0027116	0.0138874		0.0258489	0.00582329									0.0145474						0.0161788
	-0.0104582	0.0190646		0.0141828	0.0121586									0.053441						0.0178443
	0.0110891	-0.000219628		0.0234302	0.0220047									0.0181163						0.0184214
	0.022333	0.0200568		0.0191863	0.0121876									0.00962752						0.0108775
	0.0146991	0.00882143		0.0130005	0.00811986									0.0286204						0.0131687
	0.0280948	0.019662		0.00856249	0.00910414									0.0112768						0.032948
	0.019638	0.00924115		0.0202062	0.0057083									0.0194313						0.0543468
	-0.00969187	0.0181713		0.0152463	0.00196334									0.0205546						0.0571347
	-0.00065776	-0.00143927		0.0224869	0.00704401									0.0177909						0.0205609
	0.00597785	0.0188675		0.0132873	0.00678001									0.0208622						0.0292721
	0.00698845	0.0303387		0.01617	0.012212									0.00945548						0.0397438
		0.0142509			0.00896197									0.0196088						0.0280983
		0.00305144			0.0144595									0.0195224						0.0206593
		0.00833767			0.010267									0.0213181						0.028772
		0.0142703			0.00160088									0.021683						0.0114765
		0.0261482			0.0223107									0.0111111						0.0100336
		0.0229639			0.00231198									0.00780468						0.0116105
		0.0159371			0.0125217									0.0192248						0.0111405
		0.00835715			0.0141397									0.0141675						0.0151981
		0.00436864			0.0148624									0.0176495						0.0117398
		0.0207978			0.00545757									0.0102684						0.0205601
		0.01674			0.00537801									0.0280387						0.0222102
		0.0155085			0.0132233									0.0181611						0.0098192
		-0.000166685			0.0157808									0.0150659						0.00663752
		0.0231186			0.00718783									0.0103299						0.0128247
		0.00803393			0.00632872									0.0186952						0.0125106
		0.00634972			0.0139555									0.0123286						0.014171
		0.0154656			0.00733655									0.0359697						0.0146835
		0.0140269			0.00255669									0.0186435						0.0139943
		0.0255238			0.0123288									0.0127301						0.00689113
		0.0205933			0.00513487									0.0180233						0.0147128
		0.0128849			0.0164511									0.0180156						0.0360565
		0.00186064			0.0262395									0.00619791						0.0196763
		0.0160573			0.00573698									0.0123273						0.0220182
		0.0250108			0.00891733									0.00934745						0.0114971
		-0.00804313			0.0159459									0.0112887						0.00968098
		0.00761064			0.00604318									0.00901824						0.0213533
		0.0102417			0.0215284									0.0120789						0.00820942
		0.00885301			0.0157138															0.00608152
		0.00814867			0.0156445															0.0155576
		0.0048063			0.0215056															0.00988382
		0.0256752			0.00394462															0.0120725
		0.0172526			0.0182327															0.0140387
		0.0379656			0.0187151															0.0114686
		0.0390168			0.0633826															0.0121157
		-0.0576948			0.0056845															0.00924032
		0.0273059			0.00836204															0.0132552
		0.0146034			0.00365813
		-0.0112987			0.0132447
		-0.0110887			0.0979046
		0.00987853			0.0109922
		0.0296212			0.0199256
		0.0314312			0.00546196
		0.0206397			0.0528689
		0.000120398			0.0206915
		-0.0162403			0.000245324
		0.020052			0.00101415
		0.0032446			0.0618028
		0.0416822			0.01916
		0.00255491			0.0129327
		0.0077287			0.00945297
		0.0127603			0.0105924
		-0.00439251			0.018137
		0.00176696			0.0360041
		0.0119409			0.0637697
		0.0160836			0.00651588
		0.0104378			0.0178329
		-0.00538568			0.0423521
		-0.000425574			0.0229564
		0.00554693			0.0211382
		0.0175559			0.0721563
		-0.00698422			0.0711669
		0.00544323			0.0603839
		0.00230653			0.00961657
		0.0136242			0.111978
		-0.0276835			0.00174383
		0.0191719			0.00380584
		-0.0136711			0.023127
		0.00342259			0.0146503
		-0.0054297			0.0189655
		0.0225942			0.0292178
		-0.00313703			0.00257715
		0.00593961			0.0522321
		-0.00758974			0.0383442
		0.0201928			0.010345
		0.0153598			0.0120286
		-0.00770888			0.0259573
		0.0223659			0.00380484
		0.019681			0.0110595
		-0.0121206			0.0269961
		0.0111933			0.00493924
		0.000733877			0.0017815
		0.00298039			0.0183325
		-0.00199988			0.0188452
		0.00532177			0.0066064
		0.0115938			0.00160891
		-0.00999496			0.00269095
		0.00285249			0.00870472
		0.011226			0.0160545
		-0.00124246			0.00351313
		0.00974179			0.0166593

## Sheet: SupFigure 7
	SubFigure 7c						SubFigure 7e						SubFigure 7f
	pairing responsive neurons						matched responsive neurons						matched responsive neurons
	pairing trials			matched trials			pairing trials			matched trials			pairing trials			matched trials
	hM4Di+CNO	CNO control		hM4Di+CNO	CNO control		hM4Di+CNO	CNO control		hM4Di+CNO	CNO control		hM4Di+CNO	CNO control		hM4Di+CNO	CNO control
	0.0642815	0.457523		0.0233143	0.185207		0.0150539	-0.0173964		0.0333811	0.0274325		0.0133466	-0.00311241		0.000715654	0.0302927
	0.051095	0.23517		0.00322928	0.0495069		0.0642815	0.457523		0.0233143	0.185207		0.0107833	-0.0639459		-0.00690869	0.00980081
	0.0434646	0.0400305		-0.0211716	0.0181326		0.0495477	0.23517		0.0756714	0.0495069		0.00683538	0.0361424		-0.00299699	-0.00787756
	0.100787	0.165684		0.0598906	0.0879604		0.0409392	0.15074		0.0577466	0.04026		0.0313225	0.00227852		0.00259577	-0.0559587
	0.0307111	0.0329116		0.0178491	0.00192745		0.0182223	-0.00359583		0.0491509	0.0163386		-0.0439094	0.00365773		0.000830295	0.00352284
	0.0585818	0.144916		0.00352829	0.0263795		0.100787	0.00668802		0.0598906	0.0227413		0.0331221	0.00261373		-0.0015787	0.0103761
	0.0401526	0.127061		-0.000984388	0.0505147		0.0307111	0.0430699		0.0178491	0.0431238		-0.0239186	-0.0141604		0.00724497	0.0082636
	0.0565838	0.0573674		0.0126195	0.0164858		-0.0131918	-0.00741005		0.018156	0.0278376		0.000815096	-0.000207829		0.0145233	-0.0103159
	0.0994239	0.0459864		0.0648731	-0.00360963		-0.00527026	-0.0505058		0.0202025	0.0230248		-0.0248914	0.00933578		0.00799047	0.0144936
	0.029627	0.0540044		0.0293958	0.0366244		0.00577723	0.019227		0.0486375	0.016617		0.0238978	-0.0343629		-0.00589374	-0.00789204
	0.0465081	0.039621		0.0330006	0.0106511		-0.0161308	0.165684		0.0118923	0.0879604		-0.0294874	-0.0395545		-0.00369429	0.00136595
	0.0577447	0.0473073		0.0153448	0.0304251		0.0565838	0.0201832		0.0126195	0.0155412		0.0639172	0.0208989		0.002401	0.00778454
	0.0409179	0.0791864		0.00103374	0.0489923		0.0994239	-0.0114691		0.0648731	0.0276166		-0.00928739	0.0129334		-0.00350168	0.00598431
	0.0172421	0.0786272		-0.0116207	0.0385421		0.0132844	0.0158512		0.0714412	0.012006		-0.0226158	0.0117405		-0.00425943	0.0088999
	0.0285259	0.0232382		-0.0126543	-0.00483385		0.0183355	-0.00463584		0.0291453	0.0535984		-0.00692882	-0.0186677		0.0043479	0.00771032
	0.0940517	0.0297177		0.0414023	0.00836812		-0.00438553	0.00488434		0.018437	0.0122903		-0.00902401	0.00194175		-0.00434722	-8.68782299221493e-05
	0.197824	0.0266865		0.204216	0.0028348		0.0224182	0.127061		0.0543275	0.0505147		-0.032868	0.0515977		0.00521353	0.0102849
	0.0761774	0.0338073		0.0599403	-0.00161249		0.0142916	-0.00676806		0.0683909	0.0067259		-0.0321138	-0.0034107		0.00664384	0.0103563
	0.108683	0.0352783		0.134482	0.0046211		0.0316679	0.0444109		0.074567	0.0280664		0.0246098	0.0458139		0.014171	-0.0155383
	0.0287415	0.0475746		0.00382432	0.0170842		-0.0396895	0.0371777		0.0238222	0.0257652		-0.0454233	-0.0156955		-0.00347361	0.0139713
	0.0994422	0.0255933		0.0952798	-0.0130518		-0.0230867	-0.00251314		0.0165296	0.0199235		0.0406286	0.0129105		0.0023351	0.0212638
	0.175933	0.0279177		0.206116	-0.00852568		-0.000422538	0.0573674		0.014224	0.0164858		-0.00741819	0.00113536		0.0138898	-0.0136093
	0.0691099	0.0306123		0.0798262	-0.0068728		0.0143889	0.0648646		0.0351758	0.0266728		0.000237568	-0.0264513		0.00157908	-0.038378
	0.119329	0.0266789		0.0194284	0.000948896		-0.00368089	0.0272943		0.0289723	0.0279324		-0.0189453	0.0111608		0.00418969	-0.0102034
	0.103632	0.0344154		0.118631	0.0119785		0.0366708	0.0118827		0.0188982	0.0385008		0.0272378	-0.000900747		0.00849548	0.000567105
	0.0418822	0.120014		0.0257906	0.149327		0.0114781	0.0016763		0.0454808	0.0276131		-0.0224108	-0.0066749		-0.00139237	0.0212235
	0.0894469	0.0856354		0.103836	0.140439		0.029627	-0.0211334		0.0293958	0.0227779		0.0136602	-0.00349816		-0.00291577	-0.00375669
	0.0604569	0.448272		0.0988019	0.0413328		0.0173718	0.0126891		0.0222054	0.0432538		-0.031334	0.00825432		-0.00575774	0.0076995
	0.0593748	0.0582057		0.0210826	0.0915717		0.0465081	0.00194317		0.0330006	0.0152532		0.00420009	-0.0147533		0.00851948	-0.0042891
	0.0626337	0.030333		0.0564219	0.0569168		0.0127788	0.0540044		0.0301766	0.0366244		-0.0324104	-0.00806845		0.00937616	0.00183185
	0.0654276	0.0972321		-0.0203839	-0.00752651		0.0577447	-0.00899306		0.0153448	0.0285773		-0.0292569	-0.0143832		-0.00645522	-0.000156234
	0.163608	0.0432762		0.165991	-0.00212626		-0.00987087	0.0473073		0.0274655	0.0304251		0.00853229	-0.00262009		-0.0101027	-0.0157179
	0.142026	0.247614		0.0638033	0.0386782		0.028139	0.0791864		0.0215817	0.0489923		-0.0135336	-0.00943894		0.00103196	0.0138398
	0.0913427	0.289954		0.146159	-0.0110194		0.0172938	0.0385101		0.0501224	0.0233908		0.0104408	0.0190714		0.0127737	0.0154481
	0.0350669	0.155076		-0.0153228	0.00291965		0.00785874	0.0786272		0.0205052	0.0385421		-0.00778568	0.0105689		0.00768827	-0.00325295
	0.0306282	0.10892		0.0694874	0.018003		-0.00635698	0.0297177		0.0176532	0.00836812		0.0204994	0.0331533		0.00796712	-0.00224808
	0.0762411	0.118377		0.098971	0.0174442		0.0182367	-0.00129371		0.032326	0.0126598		-0.0257936	-0.00933127		0.00732032	0.00666756
	0.0987441	0.0404038		0.0566148	0.0222429		0.0172945	-0.020699		0.0727465	0.0187476		0.00432421	-0.0358006		0.00746106	0.00403931
	0.117824	0.0399921		0.0260424	-0.0110514		0.111528	-0.018794		0.0775917	0.0151143		0.0675005	0.0184332		0.0105608	0.00142135
	0.0315522	0.146564		-0.00127701	0.0309509		0.0190739	-0.0349918		0.095053	0.0157811		-0.0539834	-0.00455831		-0.0187805	0.00458338
	0.0273758	0.0396015		0.0110483	0.00205983		0.042425	0.0213519		0.0379417	0.0160429		0.0863599	0.028388		-0.00751756	0.00465541
	0.046312	0.0588156		0.0161921	0.0123943		0.0940517	0.0475746		0.0414023	0.0170842		0.0115786	-0.0328365		-0.00753083	-0.00108218
	0.0757401	0.0343892		0.0621985	-0.00384842		0.197824	0.0258046		0.204216	0.0172118		-0.000857417	0.0263061		-0.0127982	-0.000590285
	0.0511106	0.0417007		-0.0140051	0.00631804		0.0195922	-0.00480962		0.125254	0.0140631		-0.0484201	-0.0241392		-0.0343548	0.0224211
	0.0810736	0.0474665		0.0310369	0.00115016		0.0761774	0.120014		0.0599403	0.149327		-0.0141134	0.0661259		-0.00106566	0.009018
	0.0241898	0.0390386		-0.00763031	-0.00845686		0.0114267	0.025783		0.069058	0.0718691		-0.0388466	0.0205365		-0.0121386	-0.0145801
	0.104212	0.0254299		0.143246	0.0081485		0.108683	0.0856354		0.134482	0.140439		-0.0211326	-0.00717303		-0.000598392	-0.00747594
	0.0419194	0.0383385		0.00339481	-0.00130998		0.0415031	0.0423205		0.0135259	0.0473219		0.022688	-0.0266366		0.00540587	0.000423134
	0.032733	0.023211		-0.00664046	0.0080382		0.108476	0.0419248		0.0742625	0.0243376		0.0464551	0.0260161		-0.00194164	0.0172519
	0.028758			0.028982			0.0620964	0.00913131		0.09478	0.0367186		0.0307775	-0.0309977		-0.00983827	0.0135534
	0.0758962			0.00204383			0.0994422	0.0582057		0.0952798	0.0915717		-0.0440752	0.00742079		-0.0114833	-0.0103258
	0.0249133			0.0171816			0.000451844	-0.00712621		0.0140599	0.0581291		0.00731919	-0.000909831		-0.00119928	0.0122082
	0.0365903			0.00426344			0.0213478	0.030333		0.0174491	0.0569168		0.0527741	0.00965761		-0.00298046	-0.000376964
	0.0257008			-0.0103411			0.0137293	0.0168387		0.0614543	0.0263889		-0.0139735	-0.00474989		0.037223	-0.00703349
	0.0310296			0.00621948			0.175933	-0.0124024		0.206116	0.0133064		0.00717394	0.00773559		-0.00890793	0.009119
	0.0380336			0.00637022			0.0691099	0.00989875		0.0798262	0.0729616		0.0182448	-0.0205368		-0.00984485	0.0058864
	0.0517631			0.00170383			0.0233472	0.0129541		0.0418981	0.0545084		-0.00934721	0.0270059		0.00131749	0.00261931
	0.0358843			-0.00682338			-0.0254805	0.00164716		0.0129682	0.0848123		-0.00309934	-0.000191231		-0.00483789	-0.0077103
	0.0400345			0.00576124			0.013724	0.0473962		0.0317778	0.0234437		-0.0149872	0.0362663		-0.0233386	0.00890148
	0.0428657			-0.00422672			0.0218199	0.0159208		0.0184908	0.0276604		-0.0107384	-0.0375661		0.00158626	-0.00399809
	0.0357714			0.00594419			0.0155625	0.247614		0.019853	0.0386782		0.00495598	-0.0140129		-0.000854455	0.0381805
	0.0686762			0.0141598			0.103632	0.0356982		0.118631	0.0402131		-0.0324555	-0.00130357		0.00667186	0.00139039
	0.0273174			0.0211027			0.0106198	0.00959174		0.0581384	0.0093744		-0.0392642	-0.00907256		-0.0081055	-0.00110116
	0.0454961			-0.000435268			0.0418822	0.0334142		0.0257906	0.0691755		0.0579057	-0.0167343		0.000808483	-0.00204895
	0.0530742			-0.00886167			0.0894469	0.0343239		0.103836	0.0819266		-0.0272661	0.0312672		-0.00520165	-0.00601193
	0.0352358			0.00165684			0.0107786	-0.049745		0.0107782	0.014512		-0.0375722	-0.00894425		0.00748458	0.0160308
	0.0279647			-0.00337231			0.0494103	0.00341152		0.0512872	0.0396051		-0.0311812	0.0214783		0.0101497	0.0280818
	0.0453105			-0.0103473			0.012582	-0.00784442		0.00852001	0.0500119		0.0110246	0.0248426		-0.00259476	0.00156229
	0.0446401			0.0577681			-0.0558974	0.0404038		0.00788988	0.0222429		0.00345128	-0.00609891		-0.011858	0.0139826
	0.0853315			0.00582163			-0.010551	-0.00850155		0.014169	0.0185597		0.00692629	-0.00339775		0.0120909	-0.00386301
	0.0774649			0.134597			0.0604569	-0.0193181		0.0988019	0.00305817		0.0234148	0.0367754		0.0210277	-0.00561217
	0.0433085			-0.0013514			0.0593748	0.00109144		0.0210826	0.00899016		0.00175029	0.0492172		0.00482155	-0.000973848
	0.037857			-0.00238134			0.0626337	-0.00154673		0.0564219	0.0353207		-0.0205005	-0.051378		-0.0071149	0.00807968
	0.0549748			0.0799843			0.00531877	0.0329209		0.0230501	0.0580938		-0.0106172	0.0163237		-0.0108569	0.00613918
	0.0544418			0.0147012			-0.0591219	0.146564		0.0269087	0.0309509		0.00980456	0.00848647		0.00529355	0.0219359
	0.0263942			0.0113585			-0.03047	0.0268679		0.014166	0.0342553		0.0155078	-0.0265327		0.0054761	0.0129643
	0.0151813			0.0123832			0.163608	-0.00721094		0.165991	0.0124849		-0.066937	-0.0315464		-0.0153693	-0.00920864
	0.0299482			-0.00268969			0.0343181	0.0312265		0.0352576	0.0127314		-0.0202917	0.0150728		-0.00288741	-0.00181371
	0.031188			-0.0110616			0.0100651	-0.0355194		0.125557	0.0174233		-0.0709694	0.074262		-0.0247843	0.00448428
	0.0689252			-0.0122048			0.0232094	0.00503606		0.0588084	0.0110471		-0.0116959	-0.0115978		0.0350457	-0.00223769
							0.142026	-0.00891826		0.0638033	0.0189041		0.0210068	0.0358141		-0.00224812	0.00618409
							0.0913427	0.00435152		0.146159	0.0272086		-0.0172348	0.043781		-0.00596448	0.0269575
							0.0110692	-0.0172753		0.0209818	0.0191841		-0.0253593	0.00493135		-0.0115919	-0.00357872
							0.026474	-0.00690856		0.00770334	0.0136241		0.0031298	0.0221899		-0.00379326	0.00803778
							0.0306282	-0.0207248		0.0694874	0.0106912		-0.0126727	0.0030772		0.0135509	-0.00416787
							-0.0304594	-0.0178504		0.0301784	0.0158706		-0.002756	-0.0108591		-0.0132745	-0.00276433
							-0.08437	-0.0406476		0.0179923	0.013564		-0.0405562	0.0124961		-0.00728424	-0.00404135
							0.00914917	-0.0222912		0.0253152	0.0189543		0.0328421	-0.00500541		0.00555072	-0.00768395
							0.0762411	0.00309568		0.098971	0.0186529		0.00767387	-0.0150289		0.00348756	0.00254088
							0.0987441	-0.0330125		0.0566148	0.012527		0.0377108	-0.0106113		-0.0065957	0.00910432
							0.0318875			0.0328869			0.00865931			-0.00755118
							-0.0220599			0.0192283			-0.0170866			0.00833759
							-0.0273478			0.0124099			0.0284935			0.0102841
							-0.0272067			0.00827431			-0.00793546			-0.00100334
							0.117824			0.0260424			-0.0138312			0.00631255
							-0.0103985			0.0192625			-0.0253836			-0.000665772
							-0.0251499			0.036445			-0.0241237			-0.0136591
							0.0337352			0.0210943			0.0250226			-0.0074096
							0.0214581			0.0234455			0.0338358			-0.0208632
							0.046312			0.0161921			-0.024229			-0.00647955
							0.0757401			0.0621985			0.0128092			0.00789032
							0.00763754			0.0110731			0.000193942			-0.0136586
							0.0449765			0.0516637			-0.0230184			-0.00174052
							-0.0268275			0.011568			-0.0315966			-0.00105122
							-0.0247103			0.0192842			-0.0211612			0.00510439
							-0.000577215			0.0553048			-0.0124187			-0.00531159
							0.0443785			0.0198754			0.0187872			-0.00557417
							0.0810736			0.0310369			0.0136352			-0.0103583
							0.104212			0.143246			0.00203537			-0.00542366
							-0.00986647			0.0455179			-0.0562909			0.0246457
							-0.0116746			0.0250111			0.0193023			-0.00307245
							0.028758			0.028982			0.0133498			-0.000424091
							0.00556269			0.00916237			-0.00147034			-0.00247817
							-0.0359018			0.00581907			-0.0430836			-0.00451948
							0.00720214			0.00968484			0.0182465			-0.00441222
							0.0249133			0.0171816			-0.0242769			-0.00523361
							-0.0833248			0.0302856			-0.0425221			0.0296413
							0.0128458			0.0116438			0.0211279			0.00179339
							-0.00857287			0.0128152			-0.0304027			-0.000664733
							-0.000976247			0.0220191			-0.016726			-0.00095583
							-0.0123107			0.0213701			-0.026404			-0.012586
							0.00597552			0.0136992			0.0164772			0.00211752
							-0.0160636			0.00587681			-0.00724276			-0.00623004
							-0.00309254			0.0160547			-0.0136344			0.000603185
							-0.0404957			0.0519328			-0.00160551			0.0366442
							-0.00322405			0.0182198			0.00207639			0.0104349
							0.00147953			0.0131744			-0.0552649			0.00373384
							0.0153522			0.00876534			-0.00505633			0.00472646
							-0.00216882			0.0215452			0.0221225			0.0166384
							0.00509168			0.0387078			0.0222094			-0.00462322
							0.00741508			0.0193383			-0.0172077			0.0145058
							0.0261654			0.0289694			0.00342146			-0.00991229
							-0.00296729			0.0182633			0.000966461			-0.0043444
							0.00305965			0.0093707			0.00619172			0.00351472
							0.0400345			0.00576124			-0.00485179			0.00695826
							-0.000809382			0.0152754			0.00248151			-0.00203808
							0.0159624			0.00663331			-0.00519484			0.00128694
							0.0197443			0.0111649			0.00500755			-0.00353163
							0.0268193			0.0220411			-0.0212228			0.000929906
							0.0109536			0.0123949			0.0181207			0.00239584
							-0.00589101			0.0180767			-0.0145102			-0.0118183
							0.015319			0.033887			-0.0200626			0.00108818
							-0.00754407			0.0119978			0.00280897			0.00549735
							0.00458213			0.0122646			-0.00490989			0.00905005
							0.0215222			0.0304892			0.0172946			0.00968371
							0.00627577			0.0115804			0.00292169			-0.00218409
							0.0208741			0.0109226			-0.0128026			-0.00221635
							-0.00899336			0.0195557			-0.00395121			0.000984583
							-0.00131574			0.0142833			0.0138036			-0.00339179
							0.0686762			0.0141598			0.0184324			-0.00336937
							0.0170493			0.0194034			0.0017426			-0.00147381
							0.0274381			0.0514005			-0.0286338			0.0135524
							0.0273174			0.0211027			-0.0129493			0.0013798
							0.0512288			0.0546431			-0.000535799			0.0151123
							-0.0363623			0.0139259			-0.0210242			-9.04961780179292e-05
							0.0720944			0.0787534			-0.011447			-0.0130348
							0.0164259			0.00767969			0.0150939			0.00256771
							0.0686599			0.0671894			0.0335691			0.0220121
							0.0112538			0.0250682			-0.00623943			0.00528417
							-0.00125865			0.0717534			-0.00551998			-0.00492613
							0.00113792			0.024545			0.0215713			-0.0134812
							-0.00325187			0.0253971			-0.0274897			-0.00642547
							0.0244341			0.0227144			0.00482409			0.0118273
							0.047148			0.0460144			-0.0284966			0.0113976
							0.018273			0.0643108			0.0211438			-0.00166488
							0.0114183			0.0257843			-0.00801839			-0.0194318
							0.0400304			0.0413271			-0.0255637			0.0081853
							-0.0123865			0.0128041			-0.0469058			0.00151461
							-0.0177556			0.0319568			-0.0164039			-0.00866571
							0.0446401			0.0577681			0.0229617			-0.0160345
							0.0641265			0.0230267			0.0347551			-0.000325094
							0.0774649			0.134597			0.00145625			-0.0133749
							-0.0105022			0.0120421			0.0130401			0.00983128
							-0.00395347			0.0191509			0.00441648			-0.000392669
							0.000565132			0.0778028			0.0237428			0.0131933
							-0.0017784			0.0221448			-0.00574835			0.00647577
							0.0351025			0.0705182			-0.0279972			0.00681391
							0.0148353			0.060492			-0.0228285			-0.00335732
							0.0549748			0.0799843			-0.0203908			-0.00718834
							0.0296556			0.028301			0.0232974			0.000229592
							0.0142611			0.0504587			-0.0199054			0.00792936
							-0.00269128			0.0464683			-0.0144545			0.0140487
							0.00289684			0.0200551			0.0500023			-0.00522745
							0.023704			0.03311			-0.00384633			-0.0213321
							0.0357795			0.0378646			0.0246734			0.00110356
							-0.00452435			0.0182507			0.0184847			0.0185042
							0.0315804			0.033562			-0.00867838			-7.12379332981072e-05
							-0.0141776			0.031362			-0.0358078			0.0145826
							0.0507274			0.0905131			0.00442384			-0.0111678
							0.019545			0.0198858			-0.023763			-0.00425881
							-0.000712087			0.0443833			-0.00294036			0.0207384
							0.0151813			0.0123832			0.00807409			-0.00585131
							0.00248486			0.0110349			-0.0198488			-0.00187552
							0.0303392			0.0267348			-0.0355874			0.00284861
							0.00244334			0.0239773			0.0251308			-0.0109438

## Sheet: SupFigure 8
	SubFigure 8b			SubFigure 8d
	hM4Di+CNO	CNO control		hM4Di+CNO	CNO control
	0.0310796	0.0407542		-0.0232631	-0.0117027
	0.0391798	0.0487887		0.014024	0.00519705
	0.0407581	0.0240581		0.0266755	-0.0862708
	0.0676391	0.0245805		-0.00574024	0.00519599
	0.0504497	0.0348825		-0.0402121	0.021176
	0.0361248	0.0202498		0.0242151	-0.00657802
	0.0308392	0.0243168		-0.0243022	0.0375764
	0.0419452	0.0259227		-0.00167935	0.0164097
	0.0649125	0.0202665		-0.0204374	-0.00117105
	0.0324028	0.0236715		-0.00598511	0.0251581
	0.0339652	0.0280749		-0.00874537	-0.003489
	0.0436494	0.0406496		-0.0171776	0.0630157
	0.00846707	0.0374999		0.00102404	-0.0076581
	0.0274375	0.0352167		-0.0192057	-0.014063
	0.0223059	0.0249265		-0.00272127	0.00437013
	0.0680782	0.0244797		0.0237532	0.0363078
	0.0213092	0.0180588		0.00480267	0.00392674
	0.0280209	0.0304244		-0.0164548	-0.00447267
	0.033575	0.0291161		0.00573292	-0.00772618
	0.0272287	0.0223464		0.0128066	-0.0308117
	0.0323957	0.0545224		-0.000364774	-0.00531977
	0.0166014	0.0381699		0.0203839	-0.0236807
	0.0320926	0.0488276		-0.0158022	0.00749979
	0.0272761	0.00655943		-0.00813213	0.00942312
	0.0369305	0.0379991		-0.0202823	0.00755932
	0.0233972	0.0321166		0.0298631	0.054613
	0.0272384	0.0295945		-0.0376944	-0.00539575
	0.0307949	0.162615		-0.0166407	-0.00859604
	0.0342829	0.0299342		0.00609105	0.0528969
	0.026706	0.065348		0.0213113	0.0152903
	0.205936	0.0356002		0.0220991	0.0407542
	0.0378612	0.0591905		0.0344161	-0.0157845
	0.0394644	0.0503853		0.00175015	-0.0269341
	0.097887	0.0300413		-0.0301675	-0.00681454
	0.0242498	0.0485574		0.00115745	0.0086974
	0.0339216	0.0475248		-0.012614	0.0106516
	0.0489048	0.0428607		0.00125124	0.0232508
	0.0323761	0.0351064		-0.0194663	0.0157524
	0.0279693	0.034063		-0.019416	-0.0245167
	0.0479711	0.034442		-0.0187051	-0.00775745
	0.0594261	0.0372824		0.0165638	-0.0257487
	0.0271081	0.0578977		0.00508635	0.00440701
		0.0442454		-0.0380012	0.0192682
		0.0443424		-0.0145008	0.00323674
		0.0407235		0.00667605	-0.00178651
		0.0503367		0.00812977	-0.0074517
		0.0881635		-0.0128278	0.0518967
		0.034379		-0.0348941	0.0119988
		0.0345875		0.0171691	0.0477149
		0.0602414		-0.0346843	0.00295245
		0.0533152		-0.0187858	-0.00671546
		0.0255138		-0.00423884	0.0156734
		0.0266113		-0.0306855	-0.00292677
		0.0332372		-0.0172667	0.0487887
		0.0401859		-0.00841969	-0.00761438
		0.0310617		0.00946754	0.00253095
		0.0485997		-0.0311343	-0.0200006
		0.0326657		-0.0204426	0.00146357
		0.0654388		0.00168766	0.00818988
		0.0395886		0.00746589	0.0156582
		0.0412687		0.0124457	-0.0204575
		0.0422348		0.00254199	-0.0128119
		0.0304537		-0.0117334	0.0240581
		0.0417912		0.0310796	-0.00811751
		0.0382457		0.0157317	0.0177844
		0.0296132		-0.00768456	0.00454269
		0.0533462		0.0016433	-0.00152833
		0.0462177		-0.00220763	0.0167496
		0.0470929		-0.0166274	-0.0259995
		0.0261183		-0.0126522	0.0062967
		0.0268483		0.00924152	-0.00632424
		0.032757		0.0442293	0.0245805
		0.0408704		-0.0098713	-0.0114707
		0.0475278		0.0109901	-0.00184197
		0.0378067		-0.00575896	0.0119916
		0.0242781		0.0214532	0.0286211
		0.0163523		-0.00527901	0.0025451
		0.0205505		0.0141926	0.0430382
				-0.0178137	0.000576088
				-0.00184563	-0.0343885
				0.0057109	-0.0287807
				-0.0445466	0.0047655
				-0.00843058	-0.0114224
				0.0124192	-0.0152096
				0.00321166	0.0162557
				-0.020999	-0.0142278
				0.00667585	-0.00988006
				-0.0113977	-0.020077
				0.00549396	-0.0096121
				0.00942236	-0.00908277
				0.00875825	-0.0357327
				-0.00806029	0.00511055
				-0.0122862	0.0602066
				-1.06524e-05	0.00730826
				-0.0142896	-0.0299448
				0.0106958	0.0138174
				0.00824877	0.0043462
				-0.0100241	-0.00302826
				-0.00735575	0.00514049
				0.0036039	0.0034854
				-0.0104767	0.0302687
				0.0391798	0.0231428
				0.0287386	0.00317408
				0.00154169	-0.0154586
				-0.00984541	0.0182558
				-0.026373	0.00641778
				0.00562451	-0.0313432
				0.00353736	0.00167703
				0.00451896	-0.0130276
				0.0212103	0.0136012
				0.0404903	-0.00104261
				0.0173833	-0.00860218
				-0.0179995	0.00447775
				0.0142146	0.0108011
				0.0190945	-0.0117056
				0.00788962	0.012263
				0.0032837	0.0136539
				0.0128312	-0.00683758
				-0.00490737	-0.00648414
				-0.0255723	0.0108671
				-0.0227834	-0.000261007
				-0.0295738	-0.00510164
				0.00411987	-0.00766024
				-0.00653267	0.0338371
				0.0126394	-0.0102161
				-0.00777172	-0.00317862
				0.0127378	-0.0390677
				-0.0146014	-0.0184979
				0.00355739	0.0203911
				-0.00109726	-0.00406127
				0.00818767	-0.020644
				-0.014308	0.00959641
				0.00119337	0.0254757
				0.0238862	-0.00257501
				-0.0118729	-0.0550708
				-0.00922836	0.00347837
				-0.0123645	-0.00174546
				0.017398	-0.00857012
				-0.0108167	0.00220405
				0.00519276	0.037845
				-0.0262929	0.00498757
				-0.0234315	-0.00154212
				0.00480767	-0.000469862
				-0.0306526	-0.00987949
				-0.0382205	-0.00995338
				-0.0154096	0.0125914
				-0.0117837	-0.0296454
				-0.00849245	0.0164338
				0.000663021	-0.00383417
				0.00377617	-0.0220711
				5.3061e-05	0.0288484
				0.0178365	6.4026e-05
				-0.0260782	0.00116899
				-0.00645329	-0.00283304
				0.015193	0.0133922
				0.0793641	-0.00352229
				-0.0614454	0.00266763
				-0.00758963	0.0236814
				0.00509416	-0.00225771
				-0.0182966	-0.00603264
				0.131537	0.0348825
				0.0333152	0.0124916
				-0.0205921	0.00783006
				-0.0547629	-0.0149886
				-0.0705095	-0.0140805
				-0.138695	0.0232815
				-0.018392	0.0254395
				0.0355108	0.00903965
				-0.0612916	0.0040582
				0.00689979	0.0156863
				0.00624731	0.0202488
				-0.03277	0.0142525
				0.0203333	0.0104262
				-0.0350941	0.0101212
				0.0162347	0.00871623
				-0.00814304	0.0112496
				0.00528175	0.0143321
				0.0069006	0.00090711
				-0.02346	-0.0175933
				-0.000405156	0.0012041
				0.0174042	-0.00177177
				0.00456075	0.00473697
				0.0253486	-0.0322967
				-0.107476	-0.00822728
				-0.0456208	-0.00161526
				0.0286365	-0.0177639
				-0.00853538	0.0027364
				-0.0146627	-0.0100609
				0.022982	-0.0164423
				-0.0104237	0.0107879
				-0.0339305	0.0035696
				0.0090613	-0.0035316
				-0.0598636	-0.00744548
				-0.0188992	0.00778611
				-0.013137	0.0202498
				-0.0329276	0.0226482
				0.0217031	-0.00933058
				0.0865731	-1.94658e-05
				-0.0361101	-0.00352053
				0.023668	-0.031679
				0.0555924	-0.0197457
				0.0343506	-0.00022287
				0.0654002	-0.0155808
				0.0252519	0.0243168
				0.00327976	0.00842261
				-0.00919419	0.0259227
				-0.0316289	0.00521831
				0.00705426	-0.0219882
				0.00550371	0.0066731
				0.00194443	0.0158716
				0.00399908	-0.0168653
				0.00317357	-0.0161774
				0.0330459	-0.0052508
				0.0139382	-0.00814905
				0.0493462	-0.0015644
				-0.0303652	-0.000503043
				-0.0139545	0.00410519
				-0.0480022	-0.00103635
				-0.0247433	-3.51918e-05
				-0.0477019	0.0202665
				-0.0178895	0.0127628
				0.0266743	0.00715087
				0.00320754	-0.00292927
				0.0407581	-0.0254063
				-0.0135339	-0.00301866
				0.0134222	-0.0251095
				-0.022179	-0.00167943
				0.00775173	0.00524521
				0.0126142	0.0158644
				-0.00285464	0.00105263
				0.000533748	-0.00743086
				-0.0542372	-0.01568
				0.00219616	-0.00362061
				0.00453122	-0.0138858
				-0.00998335	-0.0242481
				-0.0163469	-0.0157584
				-0.0164375	-0.00783651
				-0.0061629	0.0150047
				0.0875255	0.00294338
				-0.0197724	0.0236715
				0.0152565	0.0124245
				-0.0390711	-0.00413528
				0.000878876	0.0280749
				-0.00251852	-0.0156316
				-0.050259	-0.00777893
				0.0475244	0.0406496
				-0.0942142	0.0374999
				0.000669623	0.0352167
				0.0676391	-0.0460964
				-0.0300004	-0.00755473
				0.0207151	0.0060477
				0.00644913	0.00490998
				0.01777	-0.0217196
				0.00188976	0.0180148
				-0.0365107	-0.00305553
				-0.0292639	0.000920898
				-0.00695011	-0.0209188
				0.000654524	0.004229
				-0.0256546	0.0012442
				-0.0385532	0.00874417
				-0.0259941	0.000632007
				-0.0178735	0.000362322
				-0.00213887	-0.0252256
				-0.00226621	0.0143828
				0.0121048	0.00284251
				-0.0559882	-0.0241423
				-0.0741085	-0.000232327
				0.0336389	-0.00756577
				-0.0321266	0.0226004
				-0.0184087	-0.00512614
				0.0242739	0.00468066
				0.000337721	-0.00178328
				-0.00905929	-0.00866742
				-0.0242839	-0.0105357
				0.000407494	-0.0128615
				0.0186831	-0.0290802
				0.0504497	0.00240726
				-0.00236378	0.0211099
				-0.00656048	0.00713077
				-0.00289387	0.0219157
				-0.0225218	0.00620235
				0.00142476	0.00568297
				-0.0157892	0.014165
				0.0136447	-0.0153552
				0.0172988	0.0249265
				0.0126417	-0.0277037
				0.0187515	0.0238205
				-0.00332503	-0.0224287
				-0.0099059	0.00957073
				0.00120807	0.0115294
				-0.0140909	-0.00144279
				-0.00192159	-0.00950739
				-0.0197929	-0.00760932
				-0.024517	0.0206031
				0.0268361	0.00320722
				-0.00420548	-0.0115336
				-0.00315528	0.0251361
				-0.018467	0.0244797
				-0.0181965	-0.0134251
				-0.0134638	0.0114056
				0.00228125	0.0057062
				-0.0141054	-0.0119285
				0.00158069	-0.0134221
				0.00675282	-0.0139154
				-0.0106502	0.0173921
				-0.00762675	-0.00837341
				-0.00123418	-0.01206
				0.00206381	0.0180588
				0.00455015	-0.018829
				-0.00981777	0.0190904
				-0.0178244	-0.0243219
				0.00664585	-0.0285374
				0.0361248	0.00590329
				-0.011539	0.0304244
				-0.0182754	-0.00886567
				0.0308392	-0.00327935
				-0.00584008	0.0034935
				-0.0477248	-0.0043604
				-0.0332077	-0.0424913
				0.026315	0.00135186
				-0.0323422	0.0291161
				-0.109276	-0.0208311
				-0.00956307	-0.0175538
				-0.0317996	-0.00878837
				0.0200739	-0.0208652
				0.0293061	0.0118004
				0.00318944	0.00432377
				0.0155484	-0.000344981
				0.0168094	0.0168616
				0.0161061	-0.0141561
				0.00469835	-0.000347458
				0.0183752	-0.0203878
				0.0243455	0.00174921
				0.0107138	-0.0157375
				0.00278691	-0.0118484
				0.0419452	-0.0101559
				-0.0267134	-0.0128702
				-0.0282562	-0.00930445
				-0.0455157	0.00952314
				-0.000964227	-0.000934942
				0.00944506	0.0130861
				-0.0139976	-0.00678794
				0.0649125	-0.0165198
				-0.00161777	0.010278
				-0.0208786	0.00245816
				-0.0351175	-0.0279603
				0.0106522	-0.00261983
				0.031091	0.00277294
				0.0122901	-0.0270248
				0.0289204	-0.0150084
				-0.00221338	-0.0320223
				0.00541772	0.0223464
				-0.000734961	-0.0440781
				-0.00195618	0.0152972
				-0.0122518	-0.0171512
				0.0236375	0.00802256
				0.0201787	-0.0265997
				-0.0229895	-0.0309584
				0.0191763	0.13292
				0.0014418	-0.0341847
				-0.00353476	-0.0377611
				-0.0899958	0.0178758
				-0.0117781	0.0060171
				0.052474	0.0760164
				-0.0482036	0.0880845
				0.00191746	0.0097392
				0.00346232	-0.0689314
				-0.0180287	-0.00261011
				0.00640885	0.0173065
				0.00870094	0.00917754
				-0.00687736	0.0545224
				0.01517	0.0381699
				0.0125975	0.0488276
				-0.0179122	-0.0312328
				-0.0276572	0.0112419
				0.00971713	0.0356213
				-0.0308711	0.00812511
				0.0107452	-0.00304236
				0.0238773	0.00655943
				0.0036751	0.0896229
				0.0152436	0.00486325
				0.0012581	-0.0195832
				-0.0102761	0.0476182
				-0.0242383	0.0122222
				-0.0269422	0.00701366
				-0.0458981	0.042555
				-0.028618	-0.00575987
				-0.0296425	-0.00658927
				-0.00264193	0.00977725
				0.00335023	-0.00865309
				-0.00553676	0.0397322
				0.0290826	0.0150895
				0.0636106	-0.00672853
				-0.00646668	0.0206875
				0.0151065	-0.00433607
				-0.00119303	-0.0244104
				0.0324028	0.0198716
				0.0339652	-0.00176561
				-0.0742076	-0.00107995
				0.0146985	0.0152101
				0.0298442	-0.0101429
				0.037363	0.00459967
				0.0083581	0.0121716
				-0.0249377	0.0214544
				-0.0310234	0.0548513
				-0.0149176	0.0109468
				-0.0114135	0.0379991
				0.0129937	0.0128753
				-0.0176416	-0.0135616
				-0.021712	-0.000707009
				0.0326154	0.00851401
				-0.0161364	0.024724
				-0.00760014	0.00308874
				-0.0316716	0.0407582
				-0.0337051	-0.00416493
				-0.0155844	-0.0782301
				0.0436494	0.0126152
				-0.00230201	0.0292589
				-0.00642297	0.0280915
				-3.77609e-05	0.0260958
				0.00846707	0.0426089
				-0.0148517	-0.00593634
				-0.0344499	0.0321166
				-0.0195246	0.0273514
				0.0157464	-0.0196182
				-0.0483138	-0.0677356
				-0.0441618	0.0535489
				-0.00644932	-0.00660311
				-0.019113	0.0197121
				0.00496493	-0.0146467
				-0.00566361	0.0323942
				-0.0101779	0.0295945
				-0.00706556	0.0298918
				-0.0077498	0.0247902
				0.0274375	-0.0410438
				0.00263309	0.00686167
				0.0271006	0.162615
				-0.0179039	-0.0182209
				0.0123863	0.0301628
				0.000523697	0.00501561
				-0.0354142	0.0299342
				-0.00835837	0.0533669
				0.00904552	0.0332753
				-0.00880311	0.0171185
				0.00984055	0.00580533
				0.0223059	-0.0128287
				0.0163131	0.0240152
				0.0206337	0.00313303
				-0.0395073	0.0199536
				-0.0297104	0.065348
				0.0680782	0.00881823
				0.0109669	-4.26901e-05
				0.0213092	0.0414249
				0.0280209	0.0645629
				0.0112894	0.00825655
				-0.000243197	0.00636215
				0.0145256	0.00296161
				-0.00328488	-0.0364175
				-0.000646649	-0.0131451
				0.0320188	0.0150738
				0.0275316	0.0356002
				-0.00900124	0.00657862
				-0.0171854	0.0100277
				0.00284412	0.0128558
				-0.0162386	-0.00990362
				0.018121	-0.0404388
				0.0188578	0.00852708
				0.0107158	0.0303617
				-0.00130115	-0.0321752
				-0.00297752	0.00304128
				-0.00631138	0.00939576
				0.00678258	0.013552
				-0.0114209	0.0570789
				-0.0135352	0.0792866
				0.011539	0.0591905
				0.00432908	0.00651538
				-0.0181953	0.0371637
				0.033575	0.0335883
				0.001897	0.00183802
				0.0403763	0.0110545
				-0.0129954	0.0503853
				0.0261006	0.00524227
				0.0331758	0.00535738
				0.0282732	0.0300413
				-0.00695005	-0.0106773
				0.0107157	-0.0370153
				0.00200769	-0.026398
				-0.0170608	0.00337643
				-0.016896	0.0231502
				-0.022119	0.0058407
				-0.0187646	-0.000924863
				-0.020926	-0.0211161
				-0.00709007	-0.0261662
				-0.00210648	0.00325147
				-0.010806	0.00714222
				-0.002478	0.0224455
				0.0238274	-0.00414694
				0.0212657	0.0248234
				-0.0323265	0.0056852
				0.00587633	0.0104022
				0.0015476	0.0485574
				-0.0334618	0.0322506
				-0.0270942	0.00258495
				0.00536649	0.0130256
				-0.00979993	0.0133639
				-0.00852034	0.0409491
				-0.0273102	0.00816444
				-0.000284667	0.00277882
				-0.00310711	0.0391681
				0.01731	-0.00963093
				-0.0197977	-0.00365151
				-0.00280548	-0.0202022
				-0.0245344	-0.0315014
				0.0272287	-0.0362878
				0.0114904	0.0475248
				-0.00314909	0.0917736
				0.0863045	-0.00955285
				0.00425966	0.0201153
				-0.00488042	-0.0146902
				0.0323957	0.0226973
				0.0180776	0.0184302
				0.00777595	-0.0120349
				0.020368	0.0428607
				-0.0281711	-0.019235
				-0.0225018	-0.00713807
				-0.0305066	0.0174872
				-0.00405643	0.00995109
				-0.0212998	0.00682825
				0.0166014	-0.0210374
				-0.0334524	0.0166648
				0.0164624	0.0146109
				0.00018571	-0.0343123
				0.0120417	0.0166519
				0.0137272	0.000813219
				-0.0104562	0.0169278
				-0.0241241	0.0373676
				-0.0280691	-0.0110186
				-0.0132558	0.0194913
				0.0320926	-0.0183011
				-0.00884007	-0.00560775
				-0.0408099	0.119031
				-0.025199	0.0185044
				0.0255892	0.0151826
				-0.0474499	-0.000481648
				-0.00025889	0.022842
				0.00798699	0.0512225
				0.0144856	0.0138528
				-0.0328938	-0.0411775
				0.0294402	0.00930143
				0.00828206	0.0489052
				-0.0329435	0.0409258
				0.0275249	0.014576
				-0.0183989	0.00599388
				0.0100338	-0.00898869
				-0.0123105	0.0282171
				0.00148342	0.027805
				-0.0211986	0.0191907
				-0.0279963	0.0273564
				0.0272761	0.0141731
				-0.0110298	0.00198983
				-0.0375445	0.0287953
				0.0369305	-0.0118443
				0.00402826	0.0168475
				-0.0428027	-0.0105339
				-0.041527	0.0261489
				-0.0106331	-0.0376625
				0.00732212	-0.0226469
				0.0247581	0.0207259
				-0.0088571	-0.00323168
				0.0633967	0.0241627
				-0.0139497	0.0351064
				-0.0328695	0.0252879
				0.0165704	-0.0202486
				0.0029271	0.0108974
				-0.0300869	-0.0328362
				-0.0272626	0.034063
				4.65855e-05	0.0504631
				-0.00953842	0.034442
				0.0105998	0.0154432
				-0.0427332	-0.0119616
				-0.00186675	0.0372824
				-0.0203996	0.0165265
				-0.0246166	-0.0313916
				-0.0588432	-0.0108045
				0.0197863	0.0195813
				0.00971119	0.0132817
				0.00637556	0.0242185
				-0.0104066	0.0578977
				-0.00220726	0.0211892
				-0.0121861	0.0442454
				-0.025822	0.0164712
				-0.00267591	0.00158196
				0.0320864	0.0443424
				-0.0329288	0.0407235
				-0.00238422	0.0194742
				-0.0168137	0.0503367
				0.0193458	0.00606501
				-0.00857767	0.0109799
				-0.0132887	0.0112991
				-0.0334287	0.0241296
				-0.0313825	-0.0176123
				-0.0111912	0.0176633
				-0.0204966	0.00803185
				-0.0247367	0.0881635
				-0.0408207	0.034379
				0.0232031	0.00628553
				-0.0418897	-0.0144956
				-0.0219198	0.0191459
				-0.0192774	0.0345875
				-0.000434622	0.0285027
				-0.0137103	0.00282988
				0.021403	0.00892296
				0.00918509	0.0113341
				-0.0126709	0.0159373
				-0.0228076	0.0120202
				-0.0199177	-0.00297237
				-0.033325	-0.00701145
				-0.034128	0.0182868
				-0.0329624	0.0602414
				0.020583	0.0282312
				0.00414255	-0.0142565
				-0.0367418	-0.0100327
				-0.0125134	0.0129045
				-3.54743e-05	0.00139032
				-0.0214704	0.00732085
				-0.0135679	0.0339273
				-0.024782	-0.0227413
				0.00668326	0.00427535
				0.0166577	0.0337732
				-0.00350795	0.0118261
				-0.00523053	0.0245421
				-0.0236182	-0.00054364
				-0.0196672	-0.0130041
				-0.00250225	-0.0170921
				-0.0242267	0.00697545
				0.0233972	0.000625932
				-0.00202072	0.0533152
				0.0112784	0.0236695
				-0.0213824	0.0255138
				0.0272384	-0.0297429
				0.0136029	0.00258172
				0.0127649	0.0169536
				-0.000928094	-0.00337732
				-0.0124275	-0.00654823
				-0.00836591	0.00819963
				0.00102859	0.012059
				-0.00896351	-0.00491217
				-0.00356279	-0.0109245
				0.0147332	0.0381237
				-0.00600127	-0.0045349
				-0.0184583	-0.0304424
				0.0223109	0.0266113
				-0.0178133	0.0163685
				0.00146514	-0.00505198
				-0.0111757	0.0332372
				-0.0101251	0.024789
				0.00308173	0.0241906
				-0.0229265	-0.0050864
				0.0284845	-0.000885259
				-0.00664914	0.0202772
				0.00672897	0.0179582
				-0.00629751	0.0467726
				0.00885428	0.0401859
				-0.0128677	-0.0106605
				-0.00730925	-0.0237004
				0.00328037	-0.00254564
				0.00766912	-0.0223797
				0.0127431	0.00807777
				0.00727972	0.0320863
				0.0172458	0.0219514
				-0.0210145	0.00444014
				-0.027261	0.0196815
				0.0122477	0.00594436
				0.00514476	0.0383885
				0.014072	0.00103184
				-0.0207362	0.0302475
				-0.0129657	0.026754
				0.0167689	0.00775234
				-0.00740194	-0.00391512
				0.00511961	-0.0227067
				0.0338453	0.0250421
				-0.00195296	-0.0110697
				0.00588235	0.0222202
				0.0171421	0.0291967
				-0.00178877	0.0322738
				-0.00275122	0.0310617
				0.0136281	0.0485997
				0.0118582	0.0211667
				0.00191216	0.0119548
				0.0307949	0.0125732
				0.0141246	0.0106777
				0.0091014	0.000810008
				-0.0048066	0.0343208
				0.0103161	0.00947692
				-0.00481963	0.0369747
				0.00912182	0.0192093
				-0.0180142	-0.00144443
				0.0250121	0.0235291
				0.0202516	-0.0186888
				0.020408	0.0259236
				0.0342829	0.0190962
				0.0218011	0.00766226
				0.00852927	0.0326657
				-0.0263905	0.0654388
				0.00732435	0.00535266
				-0.0227704	-0.0103789
				0.000102159	-0.0246586
				0.0100135	0.00143821
				0.026706	0.0395886
				-0.0138128	0.0426602
				-0.000548615	0.0290947
				-0.00507343	0.0271417
				-0.00692333	-0.00325087
				0.000452541	-0.0074957
				-0.00436284	0.0194493
				0.0469964	0.0134731
				-0.00247365	0.00621055
				0.0159224	0.016907
				-0.0305544	0.0273407
				-0.0176815	0.0300035
				0.00339531	-0.0221597
				-0.00655181	-0.0036882
				0.0990005	-0.0282304
				-0.00635003	0.0412687
				0.0043357	0.000405602
				0.000406248	0.0156671
				-0.0214714	0.00145016
				-0.00920192	-0.0306084
				0.205936	0.0281381
				0.0453182	-0.00682734
				0.0267276	0.0422348
				-0.00848609	0.0304537
				0.0378612	-0.0491448
				-0.000238484	-0.00293618
				0.00902368	-0.000257695
				0.015048	0.0295109
				-0.0123655	-0.0582638
				-0.00431604	-0.00285259
				0.00360399	0.0313802
				-0.000297281	0.0131447
				0.00301856	0.00848299
				0.104956	0.0280203
				0.0394644	0.0417912
				0.00460872	0.0137737
				0.0146535	0.00631286
				0.0600157	0.00214577
				0.0048725	0.0118099
				-0.00108697	0.0175067
				0.00523612	-0.0197577
				-0.00483673	0.00552098
				-0.0125252	0.00960646
				0.0120005	0.000462249
				0.0218901	-0.0225568
				-0.00656429	0.00545915
				0.0133466	0.0223689
				-0.00139257	0.0181409
				0.0196018	0.0301416
				-0.0315634	0.0170825
				-0.0175054	0.0172291
				0.00423566	0.00730482
				-0.0118581	-0.0107825
				-0.00264967	-0.00362287
				0.00957686	0.0246436
				-0.00332594	-0.00750309
				0.00112043	-0.0153466
				-0.0070485	0.00890168
				0.0191569	0.012493
				0.00556131	0.0230102
				-0.0306269	-0.00785535
				-0.00170791	0.0382457
				0.0100799	-0.000734416
				0.0310276	-0.00340321
				0.0202926	0.0180931
				0.00302032	0.00824391
				0.011993	0.0208485
				-0.00737751	-0.00298941
				-0.0157947	-0.0200875
				0.0300029	-0.00246589
				-0.00275588	-0.0018138
				-0.00588074	0.0187982
				-0.0224794	-0.0164979
				0.097887	-0.0196701
				0.0242498	0.017695
				0.0124422	-0.0137102
				-0.00148443	0.0296132
				0.00798907	-0.0386797
				-0.0051698	0.0176235
				-0.0223998	0.009839
				-0.0110736	0.0292251
				0.0177892	0.00260475
				0.0389341	-0.0220665
				0.000192924	0.0184132
				-0.0119541	0.00244898
				-0.00299149	0.0131527
				0.00168398	0.0108838
				0.0143562	0.0533462
				0.028755	0.00434223
				0.00289017	-0.0349386
				0.0318833	0.0035132
				-0.0209845	-0.00280261
				0.0339216	-0.0106483
				0.0489048	0.00988295
				0.0271536	-0.0330087
				-0.00975651	0.0231585
				0.00558845	0.0462177
				0.0281427	0.0134835
				0.00953923	0.0133375
				0.019489	-0.0190029
				0.0545171	-0.0327208
				0.0872075	-0.00117811
				0.042484	-0.0075845
				0.0194179	0.0470929
				-0.00487683	0.0121299
				-0.0122606	0.0112654
				0.0239678	0.0261183
				0.00883903	0.0136705
				-0.0200994	-0.000158241
				0.0323761	0.0268483
				0.0321462	-0.00873246
				-0.00883129	0.00974872
				-0.00947055	0.00997792
				0.00659837	0.00665633
				-0.0163969	0.0138058
				0.00338271	-0.00691421
				-0.0294461	-0.00726923
				0.0245165	0.0206596
				-0.0139593	0.000297079
				0.0209501	0.0163169
				-0.024442	-0.00599297
				-0.0125622	0.032757
				0.00400945	0.0095108
				0.00477736	0.0408704
				0.0230823	-0.00278561
				0.0260759	-0.0334687
				0.0171138	-0.0214441
				-0.0310316	-0.0213648
				-0.00272862	0.00306693
				0.0013633	0.0201029
				0.00904817	-0.0024384
				0.00293984	0.0128046
				0.0150601	0.0475278
				-0.00320819	0.0378067
				0.0279693	-0.0112183
				0.0479711	0.00575919
				0.0594261	-0.00337099
				0.0157295	-0.0142312
				-0.00671509	0.0242781
				0.0011501	0.00247817
				-0.00944826	-0.0292081
				0.0175931	-0.00110909
				0.00668991	0.00638439
				0.00815563	-0.000333791
				-0.0221784	0.0100292
				-0.0223922	0.0099165
				-0.0196476	-0.0104379
				-0.0229092	-0.00505194
				0.0165452	-0.00758303
				0.0355554	0.00369099
				0.0304988	-0.00197339
				0.0113037	-0.0139815
				-0.0111846	-0.00383641
				-0.0119583	0.0163523
				-0.0112649	-0.019767
				0.0123381	0.00959276
				0.0104195	-0.00263066
				0.00824596	0.00167759
				-0.0093722	-0.0111868
				-0.00432308	0.00775535
				0.0019025	0.00741294
				0.0158977	0.00724152
				-0.0240285	-0.00441301
				0.00110679	0.00493245
				-0.0316753	0.0205505
				-0.00925372	-0.00575008
				-0.0114338	-0.0135824
				0.0141408	-0.0025598
				0.0181606	-0.00453108
				0.000371831	0.00858231
				-0.00903684	0.00759413
				-0.0103921	-0.00934647
				-0.0021886	-0.00023681
				0.0191345	0.00472135
				0.0391722
				0.0231848
				-0.0421709
				-0.0169238
				-0.0201288
				0.0232913
				0.00722834
				-0.0115218
				0.00887247
				-0.00293639
				-0.0169785
				-0.00773288
				-0.0144606
				-0.0114348
				-0.0113193
				0.0123869
				0.0262743
				-0.0221501
				-0.00882061
				-0.0226613
				-0.00220925
				0.00374637
				-0.0106724
				-0.00114091
				0.000205206
				-0.0295743
				0.00547641
				0.0168605
				-0.00155938
				0.0168468
				0.00482931
				-0.0143345
				-0.00176422
				-0.00203888
				0.0110775
				-0.00104352
				-0.0104378
				-0.000452576
				0.0127016
				-0.013003
				0.0192618
				0.0119677
				0.00496392
				0.00784685
				0.0064726
				0.0515078
				0.0261986
				0.018212
				0.00480503
				-0.0186186
				0.0111648
				-0.0061966
				-0.0118253
				0.0156699
				-0.0103714
				-0.0500023
				0.0116478
				0.0113716
				-0.00226177
				0.00747222
				0.0259265
				0.00600482
				-0.0225914
				-0.00658073
				0.00183079
				-0.0232579
				0.0301333
				-0.0221001
				-0.0127358
				-0.0071507
				0.00364371
				-0.020408
				-0.0159027
				-0.032814
				0.0350265
				-0.00356376
				0.0322618
				-0.00244281
				-0.0203221
				0.0117552
				0.00138765
				0.000999416
				0.0149819
				0.0037041
				0.0344062
				0.00454374
				-0.000910757
				-0.0127168
				-0.0143879
				0.00271373
				-0.0164783
				0.000491793
				0.00521258
				0.0136537
				-0.00706626
				0.00381904
				-0.0135154
				0.00242937
				0.0124309
				0.00579987
				0.0103068
				0.0137713
				-0.0250001
				-0.0251878
				-0.00315826
				0.00945638
				0.00455762
				-0.0277199
				-0.0177631
				0.00897707
				-0.019881
				-0.0146292
				0.00750938
				-0.00548727
				-0.00272244
				0.0120664
				-0.0156269
				0.0124526
				0.0176186
				-0.00998565
				-0.0042489
				-0.00577511
				-0.0039202
				0.00425363
				0.015363
				0.00237269
				0.0271081
				-0.0262795
				0.00570906
				-0.0023344
				0.00152498
				-0.000426865
